# Supplementary material for: Comparative Transcriptome Analysis between the Cytoplasmic Male Sterile Line NJCMS1A and Its Maintainer NJCMS1B in Soybean (Glycine max (L.) Merr.)
Source: PLoS One. 2015 May 18;10(5):e0126771. doi: 10.1371/journal.pone.0126771 (PMC4436259; doi:10.1371/journal.pone.0126771)
Supplement: S1 Table — (XLS) [file pone.0126771.s001.xls]

## Sheet: Table S1
S1 Table Total number of expressed genes between NJCMS1A and NJCMS1B.
Gene Id	1A Count	1B Count	1A Fpkm	1B Fpkm	P Value	FDR	Log2FC	Regulation	Significant(FDR≤0.05, |Log2FC|≥1)	Status	KEGG	GO	Arabidopsis TAIR10 hit name	Arabidopsis TAIR10 hit symbol	Arabidopsis TAIR10 hit defline	Gmax Annotation
Glyma.01G027000	1	182.327	0.1	6.01647	5e-05	0.00883355	-5.91085	down	yes	OK		GO:0004601,GO:0020037,GO:0006979,GO:0055114	AT4G08770.1		Peroxidase superfamily protein	Uncharacterized protein
Glyma.01G040900	525.615	93.9303	5.59497	1.08362	5e-05	0.00883355	2.36827	up	yes	OK		GO:0003676,GO:0005524,GO:0008026,GO:0004386	AT1G32490.1	EMB2733,ESP3	RNA helicase family protein	Uncharacterized protein
Glyma.01G061800	1097.62	337.589	20.062	6.21237	5e-05	0.00883355	1.69125	up	yes	OK			AT5G13210.1		Uncharacterised conserved protein UCP015417, vWA
Glyma.01G066100	1	112.063	0.1	4.09977	5e-05	0.00883355	-5.35747	down	yes	OK		GO:0030599,GO:0042545,GO:0005618	AT1G69940.1	ATPPME1,PPME1	Pectin lyase-like superfamily protein
Glyma.01G066300	1	117.73	0.1	4.16642	5e-05	0.00883355	-5.38074	down	yes	OK		GO:0030599,GO:0042545,GO:0005618	AT1G69940.1	ATPPME1,PPME1	Pectin lyase-like superfamily protein
Glyma.01G080800	1	14.5996	0.1	1.21597	0.00035	0.0416974	-3.60404	down	yes	OK
Glyma.01G091000	332.729	1300.89	4.52751	17.4189	5e-05	0.00883355	-1.94386	down	yes	OK	K01595	GO:0008964,GO:0006099,GO:0015977	AT1G68750.1	ATPPC4,PPC4	phosphoenolpyruvate carboxylase 4
Glyma.01G097400	684.413	4713.25	14.5376	97.8888	5e-05	0.00883355	-2.75135	down	yes	OK	K01610	GO:0004612,GO:0005524,GO:0006094	AT4G37870.1	PCK1,PEPCK	phosphoenolpyruvate carboxykinase 1
Glyma.01G111400	263.723	5492.96	6.10938	125.343	5e-05	0.00883355	-4.35871	down	yes	OK		GO:0030599,GO:0042545,GO:0005618,GO:0004857	AT3G05610.1		Plant invertase/pectin methylesterase inhibitor superfamily
Glyma.01G118000	45.0643	993.768	1.19301	23.3168	5e-05	0.00883355	-4.28869	down	yes	OK		GO:0000287,GO:0030976,GO:0003824	AT4G33070.1		Thiamine pyrophosphate dependent pyruvate decarboxylase family protein
Glyma.01G123100	55.8725	473.585	3.35121	27.8843	0.0001	0.0159718	-3.0567	down	yes	OK	K06910		AT5G01300.1		PEBP (phosphatidylethanolamine-binding protein) family protein
Glyma.01G134100	1	27.0658	0.1	1.04466	5e-05	0.00883355	-3.38496	down	yes	OK			AT1G02040.1		C2H2-type zinc finger family protein
Glyma.01G142400	1855.86	478.118	62.5342	16.0889	5e-05	0.00883355	1.95858	up	yes	OK		GO:0004553,GO:0005975
Glyma.01G172000	1044.41	340.989	23.4193	7.6762	5e-05	0.00883355	1.60923	up	yes	OK			AT3G50910.1
Glyma.01G177000	27.6049	1045.9	0.757795	25.851	5e-05	0.00883355	-5.09227	down	yes	OK		GO:0045735	AT2G18540.1		RmlC-like cupins superfamily protein
Glyma.01G184500	415.038	1686.21	4.00523	16.0714	5e-05	0.00883355	-2.00454	down	yes	OK			AT3G50590.1		Transducin/WD40 repeat-like superfamily protein
Glyma.01G197500	808.291	2312.93	24.6089	70.0097	5e-05	0.00883355	-1.50837	down	yes	OK	K07374	GO:0003924,GO:0005525,GO:0006184,GO:0051258,GO:0043234	AT1G50010.1	TUA2	tubulin alpha-2 chain
Glyma.01G236200	55.0411	708.177	3.84415	48.6533	5e-05	0.00883355	-3.6618	down	yes	OK			AT1G63060.1
Glyma.02G008300	2232.48	32227.4	53.2094	764.698	5e-05	0.00883355	-3.84514	down	yes	OK	K01051	GO:0030599,GO:0042545,GO:0005618,GO:0004857	AT3G62170.1	VGDH2	VANGUARD 1 homolog 2
Glyma.02G020500	100.768	540.449	1.63151	8.38529	5e-05	0.00883355	-2.36165	down	yes	OK		GO:0003824,GO:0043169,GO:0005975,GO:0004556,GO:0005509	AT1G69830.1	AMY3,ATAMY3	alpha-amylase-like 3
Glyma.02G035000	535.592	1377.96	24.1797	61.8283	0.0002	0.0278743	-1.35447	down	yes	OK	K01673	GO:0004089,GO:0008270	AT5G14740.1	BETA CA2,CA18,CA2	carbonic anhydrase 2
Glyma.02G042800	489.864	2416.06	24.4393	119.557	5e-05	0.00883355	-2.29042	down	yes	OK			AT4G35690.1		Arabidopsis protein of unknown function (DUF241)
Glyma.02G052000	316.101	2267.59	4.46316	31.4281	5e-05	0.00883355	-2.81592	down	yes	OK		GO:0008168,GO:0008152	AT3G51070.1		S-adenosyl-L-methionine-dependent methyltransferases superfamily protein
Glyma.02G056000	918.037	5013.57	106.646	573.723	5e-05	0.00883355	-2.42752	down	yes	OK
Glyma.02G057700	1	83.7307	0.1	1.80201	5e-05	0.00883355	-4.17154	down	yes	OK		GO:0004672,GO:0005524,GO:0006468	AT2G18470.1	PERK4	roline-rich extensin-like receptor kinase 4
Glyma.02G061300	1	122.263	0.1	7.61497	5e-05	0.00883355	-6.25077	down	yes	OK			AT3G50830.1	ATCOR413-PM2,COR413-PM2	cold-regulated 413-plasma membrane 2
Glyma.02G084700	1	23.6659	0.1	1.80638	5e-05	0.00883355	-4.17503	down	yes	OK
Glyma.02G088800	312.776	994.901	8.56687	26.9953	5e-05	0.00883355	-1.65587	down	yes	OK		GO:0016787,GO:0006541	AT5G38200.1		Class I glutamine amidotransferase-like superfamily protein
Glyma.02G094700	60.0295	734.243	3.38513	40.6103	5e-05	0.00883355	-3.58456	down	yes	OK	K09873	GO:0005215,GO:0006810,GO:0016020	AT4G01470.1	ATTIP1.3,GAMMA-TIP3,TIP1;3	tonoplast intrinsic protein 1;3
Glyma.02G111900	194.717	831.706	4.25026	17.563	5e-05	0.00883355	-2.04692	down	yes	OK			AT1G13970.1		Protein of unknown function (DUF1336)
Glyma.02G130700	243.769	880.438	3.29509	11.6565	5e-05	0.00883355	-1.82274	down	yes	OK	K01595	GO:0008964,GO:0006099,GO:0015977	AT1G68750.1	ATPPC4,PPC4	phosphoenolpyruvate carboxylase 4
Glyma.02G154400	119.89	980.168	11.7063	94.4767	5e-05	0.00883355	-3.01267	down	yes	OK	K00799	GO:0005515	AT1G02920.1	ATGST11,ATGSTF7,ATGSTF8,GST11,GSTF7	glutathione S-transferase 7
Glyma.02G157100	1	23.6659	0.1	8.24895	5e-05	0.00883355	-6.36614	down	yes	OK
Glyma.02G160200	1	29.3324	0.1	2.9633	5e-05	0.00883355	-4.88913	down	yes	OK		GO:0046983	AT2G20180.2	PIF1,PIL5	phytochrome interacting factor 3-like 5
Glyma.02G180200	80.8146	3105.1	5.03314	190.41	5e-05	0.00883355	-5.24151	down	yes	OK
Glyma.02G182900	57.5353	444.119	1.45378	10.5927	0.0001	0.0159718	-2.86519	down	yes	OK		GO:0005509,GO:0004672,GO:0005524,GO:0006468,GO:0016773,GO:0009103,GO:0016020	AT3G57530.1	ATCPK32,CDPK32,CPK32	calcium-dependent protein kinase 32
Glyma.02G190900	440.812	21.3993	29.8519	1.46779	0.00025	0.0327104	4.34611	up	yes	OK			AT5G40690.1
Glyma.02G204400	1	39.5321	0.1	35.7985	5e-05	0.00883355	-8.48376	down	yes	OK			AT4G31830.1
Glyma.02G213200	1	17.9995	0.1	1.78091	0.0003	0.0373643	-4.15454	down	yes	OK			AT1G58120.1
Glyma.02G215800	155.641	643.579	1.06632	4.11205	0.0001	0.0159718	-1.94722	down	yes	OK			AT1G58250.1	SAB	Golgi-body localisation protein domain ;RNA pol II promoter Fmp27 protein domain
Glyma.02G241400	706.86	2887.51	19.8182	80.4395	5e-05	0.00883355	-2.02108	down	yes	OK	K01580	GO:0016831,GO:0030170,GO:0019752	AT5G17330.1	GAD,GAD1	glutamate decarboxylase
Glyma.02G286100	1	107.53	0.1	1.62867	5e-05	0.00883355	-4.02562	down	yes	OK		GO:0016760,GO:0030244,GO:0016020	AT4G38190.1	ATCSLD4,CSLD4	cellulose synthase like D4
Glyma.03G002800	180.583	761.442	3.35476	13.8495	0.00025	0.0327104	-2.04555	down	yes	OK		GO:0005509	AT2G30290.2	BP80-1;2,VSR1;2,VSR2	VACUOLAR SORTING RECEPTOR 2
Glyma.03G013900	35.9189	524.583	2.1219	30.1878	0.00025	0.0327104	-3.83054	down	yes	OK		GO:0008270	AT1G01780.1		GATA type zinc finger transcription factor family protein
Glyma.03G021400	133.193	1281.63	0.808141	6.95533	5e-05	0.00883355	-3.10544	down	yes	OK		GO:0005515	AT2G45540.1		WD-40 repeat family protein / beige-related
Glyma.03G033700	1	28.1991	0.1	1.35337	5e-05	0.00883355	-3.75848	down	yes	OK			AT1G26610.1		C2H2-like zinc finger protein
Glyma.03G056000	24.2793	1	1.79756	0.1	5e-05	0.00883355	4.16797	up	yes	OK			AT2G40170.1	ATEM6,EM6,GEA6	Stress induced protein
Glyma.03G133600	35.0875	1195.49	1.54886	51.1637	5e-05	0.00883355	-5.04584	down	yes	OK			AT4G20990.1	ACA4,ATACA4	alpha carbonic anhydrase 4
Glyma.03G137400	60.861	590.314	0.996774	8.40825	5e-05	0.00883355	-3.07647	down	yes	OK			AT2G41830.1		Uncharacterized protein
Glyma.03G193400	60.0295	1139.96	1.35499	24.2473	5e-05	0.00883355	-4.16147	down	yes	OK		GO:0004252,GO:0006508,GO:0042802,GO:0043086	AT5G03620.1		Subtilisin-like serine endopeptidase family protein
Glyma.03G215700	118.228	556.315	9.06201	42.1312	0.0001	0.0159718	-2.21699	down	yes	OK		GO:0004857,GO:0030599	AT1G55770.1		Plant invertase/pectin methylesterase inhibitor superfamily protein
Glyma.03G216500	52.5469	498.517	2.42628	22.4202	5e-05	0.00883355	-3.20798	down	yes	OK
Glyma.03G223400	54.2097	4773.31	1.50992	126.115	5e-05	0.00883355	-6.38412	down	yes	OK	K01051	GO:0030599,GO:0042545,GO:0005618,GO:0004857	AT5G27870.1		Plant invertase/pectin methylesterase inhibitor superfamily
Glyma.03G247700	1	42.932	0.1	2.08619	5e-05	0.00883355	-4.3828	down	yes	OK			AT1G08790.1		Protein of unknown function (DUF1685)
Glyma.03G249200	278.688	930.303	2.91627	9.51228	5e-05	0.00883355	-1.70567	down	yes	OK		GO:0003774,GO:0005524,GO:0016459,GO:0005515	AT1G54560.1	ATXIE,XIE	Myosin family protein with Dil domain
Glyma.04G000300	612.081	1710.01	11.1175	30.9213	0.0001	0.0159718	-1.47577	down	yes	OK		GO:0022857,GO:0055085,GO:0016021	AT4G35300.1	TMT2	tonoplast monosaccharide transporter2
Glyma.04G003900	196.379	11267.1	3.65371	204.527	5e-05	0.00883355	-5.80679	down	yes	OK		GO:0004553,GO:0005975,GO:0030246,GO:0004565,GO:0009341	AT2G16730.1	BGAL13	glycosyl hydrolase family 35 protein
Glyma.04G005300	231.298	1942.34	18.0659	150.009	5e-05	0.00883355	-3.05371	down	yes	OK	K01802	GO:0003755,GO:0006457	AT2G16600.1	ROC3	rotamase CYP 3
Glyma.04G013300	1	41.7987	0.1	0.963379	5e-05	0.00883355	-3.2681	down	yes	OK		GO:0004672,GO:0005524,GO:0006468	AT4G34440.1		Protein kinase superfamily protein
Glyma.04G022800	22.6165	1474.29	1.00595	61.507	5e-05	0.00883355	-5.93412	down	yes	OK		GO:0016788,GO:0006629	AT5G42170.1		SGNH hydrolase-type esterase superfamily protein
Glyma.04G046500	1	37.2655	0.1	1.04187	5e-05	0.00883355	-3.3811	down	yes	OK		GO:0016021	AT4G37680.1	HHP4	heptahelical protein 4
Glyma.04G053100	62.5238	352.322	1.02823	5.38972	5e-05	0.00883355	-2.39005	down	yes	OK		GO:0004672,GO:0005524,GO:0006468	AT5G12000.1		Protein kinase protein with adenine nucleotide alpha hydrolases-like domain
Glyma.04G089200	208.019	1056.1	5.253	25.99	5e-05	0.00883355	-2.30674	down	yes	OK			AT1G09960.1	ATSUC4,ATSUT4,SUC4,SUT4	sucrose transporter 4
Glyma.04G092200	99.1054	543.849	1.46174	7.62124	0.00015	0.0219977	-2.38234	down	yes	OK		GO:0005515,GO:0005543,GO:0007165	AT4G24580.1	REN1	Rho GTPase activation protein (RhoGAP) with PH domain
Glyma.04G103700	1	56.5315	0.1	2.97723	5e-05	0.00883355	-4.8959	down	yes	OK			AT2G27080.1		Late embryogenesis abundant (LEA) hydroxyproline-rich glycoprotein family
Glyma.04G123800	2098.63	481.518	42.6248	9.81555	5e-05	0.00883355	2.11855	up	yes	OK	K00540	GO:0009916,GO:0055114	AT3G22370.1	AOX1A,ATAOX1A	alternative oxidase 1A
Glyma.04G157700	1	190.261	0.1	7.18892	5e-05	0.00883355	-6.1677	down	yes	OK		GO:0004650,GO:0005975	AT3G07840.1		Pectin lyase-like superfamily protein
Glyma.04G174200	1	42.932	0.1	3.42768	5e-05	0.00883355	-5.09916	down	yes	OK
Glyma.04G199600	38.4131	4440.12	1.46674	161.49	5e-05	0.00883355	-6.78269	down	yes	OK		GO:0016788,GO:0006629	AT5G45910.1		GDSL-like Lipase/Acylhydrolase superfamily protein
Glyma.04G213100	56.7039	532.516	0.521684	4.11963	0.0001	0.0159718	-2.98127	down	yes	OK	K11000	GO:0003843,GO:0006075,GO:0000148,GO:0016020	AT2G13680.1	ATGSL02,CALS5,GLS2	callose synthase 5
Glyma.04G231300	1	15.7329	0.1	0.957378	0.00015	0.0219977	-3.25909	down	yes	OK			AT1G57680.1
Glyma.04G238500	715.174	2014.87	82.0375	227.719	0.0002	0.0278743	-1.4729	down	yes	OK			AT2G46330.1	AGP16,ATAGP16	arabinogalactan protein 16
Glyma.04G255200	133.193	1003.97	5.49225	40.7936	5e-05	0.00883355	-2.89287	down	yes	OK		GO:0003333	AT1G71680.1		Transmembrane amino acid transporter family protein
Glyma.05G037300	1	67.8645	0.1	1.37381	5e-05	0.00883355	-3.78011	down	yes	OK		GO:0005515	AT1G27500.1		Tetratricopeptide repeat (TPR)-like superfamily protein
Glyma.05G041400	136.519	648.112	3.61966	16.8495	0.0001	0.0159718	-2.21878	down	yes	OK		GO:0005515	AT5G05850.1	PIRL1	plant intracellular ras group-related LRR 1
Glyma.05G073100	1413.55	4856.04	56.6618	193.489	0.0002	0.0278743	-1.7718	down	yes	OK	K00134	GO:0016620,GO:0055114	AT1G13440.1	GAPC-2,GAPC2	glyceraldehyde-3-phosphate dehydrogenase C2
Glyma.05G090100	557.208	3884.81	10.1896	70.2673	5e-05	0.00883355	-2.78576	down	yes	OK	K00549	GO:0003871,GO:0009086,GO:0008270,GO:0008652	AT5G17920.1	ATCIMS,ATMETS,ATMS1	Cobalamin-independent synthase family protein
Glyma.05G105200	51.7155	489.451	0.913336	7.91691	5e-05	0.00883355	-3.11572	down	yes	OK	K01537	GO:0000166,GO:0046872,GO:0005516	AT4G37640.1	ACA2	calcium ATPase 2
Glyma.05G107600	16.7966	331.923	0.497753	8.95108	0.00035	0.0416974	-4.16856	down	yes	OK		GO:0016597,GO:0008152	AT5G65890.1	ACR1	ACT domain repeat 1
Glyma.05G110500	74.1634	717.244	2.70827	25.5149	5e-05	0.00883355	-3.2359	down	yes	OK		GO:0005524,GO:0016773,GO:0005975	AT4G37840.1	HKL3	hexokinase-like 3
Glyma.05G121800	1	19.1327	0.1	0.992096	0.0003	0.0373643	-3.31048	down	yes	OK		GO:0016020	AT1G25270.1		nodulin MtN21 /EamA-like transporter family protein
Glyma.05G126100	813.28	2277.79	20.8205	57.9849	0.0002	0.0278743	-1.47767	down	yes	OK	K07375	GO:0003924,GO:0005525,GO:0006184,GO:0051258,GO:0043234	AT2G29550.1	TUB7	tubulin beta-7 chain
Glyma.05G138000	30.0991	617.513	2.73836	55.3397	5e-05	0.00883355	-4.33693	down	yes	OK		GO:0005509	AT3G03430.1		Calcium-binding EF-hand family protein
Glyma.05G163300	41.7387	379.521	1.64488	14.3829	0.00025	0.0327104	-3.1283	down	yes	OK		GO:0016788,GO:0006629	AT1G29670.1		GDSL-like Lipase/Acylhydrolase superfamily protein
Glyma.05G167000	1	14.5996	0.1	7.14067	0.00035	0.0416974	-6.15799	down	yes	OK			AT1G11572.1		Plant thionin family protein
Glyma.05G192400	1	29.3324	0.1	0.658077	5e-05	0.00883355	-2.71826	down	yes	OK		GO:0015299,GO:0006812,GO:0055085,GO:0016021	AT2G13620.1	ATCHX15,CHX15	cation/hydrogen exchanger 15
Glyma.05G198900	1	33.8656	0.1	2.00777	5e-05	0.00883355	-4.32752	down	yes	OK			AT3G59880.1
Glyma.05G199500	59.1981	339.856	2.2483	12.5479	0.0004	0.0458493	-2.48054	down	yes	OK		GO:0016491,GO:0008152,GO:0003824,GO:0050662,GO:0044237	AT5G51030.1		NAD(P)-binding Rossmann-fold superfamily protein
Glyma.05G201400	101.6	508.717	3.75461	18.4568	0.0001	0.0159718	-2.29742	down	yes	OK			AT5G14040.1	PHT3;1	phosphate transporter 3;1
Glyma.05G202200	56.7039	667.378	2.49098	28.5418	5e-05	0.00883355	-3.51829	down	yes	OK			AT5G50830.2
Glyma.05G204500	44.2329	404.454	1.06583	9.17733	0.0001	0.0159718	-3.1061	down	yes	OK		GO:0005515,GO:0030554	AT5G50530.1		CBS / octicosapeptide/Phox/Bemp1 (PB1) domains-containing protein
Glyma.05G204900	1	97.3302	0.1	10.961	5e-05	0.00883355	-6.77624	down	yes	OK		GO:0005515	AT1G63220.1		Calcium-dependent lipid-binding (CaLB domain) family protein
Glyma.05G205800	23.4479	692.311	1.03907	28.8617	0.0001	0.0159718	-4.79579	down	yes	OK		GO:0008270	AT2G39900.1		GATA type zinc finger transcription factor family protein
Glyma.05G214500	1	64.4646	0.1	6.65843	5e-05	0.00883355	-6.05711	down	yes	OK		GO:0005507,GO:0009055	AT2G25060.1	AtENODL14,ENODL14	early nodulin-like protein 14
Glyma.05G220100	83.3088	869.105	1.88638	18.8115	5e-05	0.00883355	-3.31792	down	yes	OK		GO:0008168,GO:0008152	AT1G33170.1		S-adenosyl-L-methionine-dependent methyltransferases superfamily protein
Glyma.05G225600	37.5817	481.518	3.44993	43.5795	0.0001	0.0159718	-3.65901	down	yes	OK		GO:0003779,GO:0030036	AT2G19770.1	PRF5	profilin 5
Glyma.05G246400	1	33.8656	0.1	2.18759	5e-05	0.00883355	-4.45127	down	yes	OK		GO:0005515	AT3G17980.1		Calcium-dependent lipid-binding (CaLB domain) family protein
Glyma.06G000200	454.114	1194.36	7.62476	19.874	0.0002	0.0278743	-1.38212	down	yes	OK		GO:0022857,GO:0055085,GO:0016021	AT4G35300.1	TMT2	tonoplast monosaccharide transporter2
Glyma.06G005100	572.173	2249.46	39.3759	153.327	5e-05	0.00883355	-1.96123	down	yes	OK	K01802	GO:0003755,GO:0006457	AT2G16600.1	ROC3	rotamase CYP 3
Glyma.06G005400	18.4594	276.391	0.535435	6.88455	0.00035	0.0416974	-3.68458	down	yes	OK		GO:0004134,GO:0004135,GO:0005980,GO:0033926	AT4G34860.1		Plant neutral invertase family protein
Glyma.06G009600	1	102.997	0.1	11.2968	5e-05	0.00883355	-6.81977	down	yes	OK
Glyma.06G032900	1	55.3982	0.1	1.60401	5e-05	0.00883355	-4.00361	down	yes	OK			AT1G75160.1		Protein of unknown function (DUF620)
Glyma.06G036000	73.332	563.115	2.6607	19.9079	5e-05	0.00883355	-2.90346	down	yes	OK			AT3G19020.1		Leucine-rich repeat (LRR) family protein
Glyma.06G047200	26.7735	984.702	0.734572	24.5996	0.00035	0.0416974	-5.06559	down	yes	OK		GO:0016021	AT4G37680.1	HHP4	heptahelical protein 4
Glyma.06G071200	175.594	780.708	3.55694	15.498	5e-05	0.00883355	-2.12337	down	yes	OK		GO:0006820,GO:0016021	AT1G15460.1	ATBOR4,BOR4	HCO3- transporter family
Glyma.06G093700	1	44.0653	0.1	3.84871	5e-05	0.00883355	-5.2663	down	yes	OK			AT1G58120.1
Glyma.06G094000	171.437	801.107	2.33027	10.5215	5e-05	0.00883355	-2.17477	down	yes	OK		GO:0005515,GO:0005543,GO:0007165	AT4G24580.1	REN1	Rho GTPase activation protein (RhoGAP) with PH domain
Glyma.06G125300	607.092	4717.78	67.1203	510.454	5e-05	0.00883355	-2.92696	down	yes	OK			AT2G46330.1	AGP16,ATAGP16	arabinogalactan protein 16
Glyma.06G126500	128.205	478.118	4.19611	15.2634	0.0004	0.0458493	-1.86295	down	yes	OK		GO:0016491,GO:0008152	AT5G04070.1		NAD(P)-binding Rossmann-fold superfamily protein
Glyma.06G178500	1	42.932	0.1	0.744498	5e-05	0.00883355	-2.89627	down	yes	OK		GO:0015299,GO:0006812,GO:0055085,GO:0016021	AT2G13620.1	ATCHX15,CHX15	cation/hydrogen exchanger 15
Glyma.06G193500	1662.14	37.2655	56.4275	1.32427	5e-05	0.00883355	5.41313	up	yes	OK		GO:0005515	AT5G62480.1	ATGSTU9,GST14,GST14B,GSTU9	glutathione S-transferase tau 9
Glyma.06G223900	1	36.1322	0.1	1.01804	5e-05	0.00883355	-3.34772	down	yes	OK		GO:0004143,GO:0007205	AT5G57690.1	ATDGK4,DGK4	diacylglycerol kinase 4
Glyma.06G257800	1	24.7992	0.1	51.8529	5e-05	0.00883355	-9.01828	down	yes	OK			AT2G41905.1
Glyma.06G258700	1	19.1327	0.1	1.03738	0.0003	0.0373643	-3.37487	down	yes	OK			AT4G02740.1		F-box/RNI-like superfamily protein
Glyma.06G269700	592.958	1849.41	23.0999	71.553	5e-05	0.00883355	-1.63113	down	yes	OK	K03146	GO:0016491,GO:0055114	AT5G54770.1	THI1,THI4,TZ	thiazole biosynthetic enzyme, chloroplast (ARA6) (THI1) (THI4)
Glyma.06G269900	1	75.7976	0.1	2.19071	5e-05	0.00883355	-4.45333	down	yes	OK		GO:0005097,GO:0032313	AT4G27100.2		Ypt/Rab-GAP domain of gyp1p superfamily protein
Glyma.06G293300	1	23.6659	0.1	1.7218	5e-05	0.00883355	-4.10585	down	yes	OK			AT4G28280.2	LLG3	LORELEI-LIKE-GPI ANCHORED PROTEIN 3
Glyma.06G298300	87.4658	863.439	2.65635	25.5739	5e-05	0.00883355	-3.26716	down	yes	OK		GO:0016491,GO:0050660,GO:0055114,GO:0005509	AT2G20800.1	NDB4	NAD(P)H dehydrogenase B4
Glyma.06G310300	1	84.864	0.1	8.04943	5e-05	0.00883355	-6.33081	down	yes	OK		GO:0009790	AT1G32560.1		Late embryogenesis abundant protein, group 1 protein
Glyma.07G024200	54.2097	3796.41	1.33622	88.01	5e-05	0.00883355	-6.04144	down	yes	OK		GO:0030599,GO:0042545,GO:0005618,GO:0004857	AT5G27870.1		Plant invertase/pectin methylesterase inhibitor superfamily
Glyma.07G024300	64.1866	3015.57	1.64559	73.602	5e-05	0.00883355	-5.48307	down	yes	OK		GO:0030599,GO:0042545,GO:0005618,GO:0004857	AT5G27870.1		Plant invertase/pectin methylesterase inhibitor superfamily
Glyma.07G024500	30.0991	2123.66	0.779848	49.5404	5e-05	0.00883355	-5.98927	down	yes	OK		GO:0030599,GO:0042545,GO:0005618,GO:0004857	AT5G27870.1		Plant invertase/pectin methylesterase inhibitor superfamily
Glyma.07G025900	878.961	2464.79	13.0016	36.2354	0.0002	0.0278743	-1.47871	down	yes	OK	K01535	GO:0000166,GO:0046872	AT1G80660.1	AHA9,HA9	H(+)-ATPase 9
Glyma.07G032400	48.3899	362.522	3.88062	28.6417	0.00025	0.0327104	-2.88376	down	yes	OK			AT1G52690.1		Late embryogenesis abundant protein (LEA) family protein
Glyma.07G041200	1	46.3319	0.1	1.09803	5e-05	0.00883355	-3.45685	down	yes	OK		GO:0004672,GO:0005524,GO:0006468,GO:0005515	AT5G20690.1		Leucine-rich repeat protein kinase family protein
Glyma.07G048300	288.665	1168.3	16.8199	67.4322	5e-05	0.00883355	-2.00327	down	yes	OK	K01507	GO:0000287,GO:0004427,GO:0006796,GO:0005737	AT1G01050.1	AtPPa1,PPa1	pyrophosphorylase 1
Glyma.07G055600	161.461	879.305	3.89728	20.8205	5e-05	0.00883355	-2.41747	down	yes	OK		GO:0003924,GO:0005525	AT3G61760.1	ADL1B,DL1B	DYNAMIN-like 1B
Glyma.07G082400	77.489	455.452	3.25373	18.7366	5e-05	0.00883355	-2.52569	down	yes	OK		GO:0016787,GO:0008152	AT2G45610.1		alpha/beta-Hydrolases superfamily protein
Glyma.07G088200	88.2972	525.716	2.30966	13.3375	5e-05	0.00883355	-2.52974	down	yes	OK		GO:0015116,GO:0008272,GO:0016021	AT5G19600.1	SULTR3;5	sulfate transporter 3;5
Glyma.07G108300	131.53	666.245	3.2343	16.0236	5e-05	0.00883355	-2.30867	down	yes	OK			AT3G52850.1	ATELP,ATELP1,ATVSR1,BP-80,BP80,BP80-1;1,BP80B,GFS1,VSR1,VSR1;1	vacuolar sorting receptor homolog 1
Glyma.07G112800	1	84.864	0.1	6.04498	5e-05	0.00883355	-5.91767	down	yes	OK			AT2G35215.1
Glyma.07G115400	7846.11	1893.61	268.703	64.6091	5e-05	0.00883355	2.0562	up	yes	OK		GO:0006629	AT4G37070.2	AtPLAIVA,PLA IVA,PLP1	Acyl transferase/acyl hydrolase/lysophospholipase superfamily protein
Glyma.07G125700	108.251	896.304	4.84209	39.457	5e-05	0.00883355	-3.02658	down	yes	OK		GO:0003779,GO:0030036	AT4G29340.1	PRF4	profilin 4
Glyma.07G130500	1	79.1975	0.1	1.35626	5e-05	0.00883355	-3.76156	down	yes	OK		GO:0004672,GO:0005524,GO:0006468,GO:0006950	AT2G24370.1		Protein kinase protein with adenine nucleotide alpha hydrolases-like domain
Glyma.07G148000	70.8378	1570.62	4.48751	97.9023	5e-05	0.00883355	-4.44736	down	yes	OK		GO:2001070	AT5G01260.2		Carbohydrate-binding-like fold
Glyma.07G156300	1	20.266	0.1	3.3406	0.00025	0.0327104	-5.06204	down	yes	OK		GO:0006850,GO:0005743	AT5G20090.1		Uncharacterised protein family (UPF0041)
Glyma.07G181700	275.363	1269.16	8.67374	39.5674	5e-05	0.00883355	-2.18959	down	yes	OK			AT5G09550.1		GDP dissociation inhibitor family protein / Rab GTPase activator family protein
Glyma.07G184200	78.3204	605.047	1.82552	13.5408	5e-05	0.00883355	-2.89093	down	yes	OK		GO:0055085	AT5G64410.1	ATOPT4,OPT4	oligopeptide transporter 4
Glyma.07G198100	117.396	1034.57	5.68277	49.3628	5e-05	0.00883355	-3.11876	down	yes	OK			AT2G33775.1	RALFL19	ralf-like 19
Glyma.07G212200	25.9421	523.45	0.765517	13.9991	0.0001	0.0159718	-4.19276	down	yes	OK		GO:0005515	AT3G19230.1		Leucine-rich repeat (LRR) family protein
Glyma.07G225300	2792.02	25878.7	71.9766	664.275	5e-05	0.00883355	-3.20618	down	yes	OK		GO:0016491,GO:0055114,GO:0005507	AT1G55570.1	sks12	SKU5 similar 12
Glyma.07G225400	1367.83	14659.1	35.72	380.79	5e-05	0.00883355	-3.41419	down	yes	OK	K00423	GO:0016491,GO:0055114,GO:0005507	AT1G55570.1	sks12	SKU5 similar 12
Glyma.07G226000	126.542	583.515	6.12141	27.8643	5e-05	0.00883355	-2.18648	down	yes	OK			AT1G26480.1	GF14 IOTA,GRF12	general regulatory factor 12
Glyma.07G227600	20.1222	419.186	0.583219	10.6367	0.00035	0.0416974	-4.18887	down	yes	OK			AT1G13970.1		Protein of unknown function (DUF1336)
Glyma.07G232400	1	153.995	0.1	3.55294	5e-05	0.00883355	-5.15094	down	yes	OK	K00924	GO:0005509,GO:0004672,GO:0005524,GO:0006468,GO:0016773,GO:0009103,GO:0016020	AT5G12180.1	CPK17	calcium-dependent protein kinase 17
Glyma.07G250800	1	50.8651	0.1	2.07254	5e-05	0.00883355	-4.37333	down	yes	OK			AT4G15650.1
Glyma.07G260500	263.723	1058.37	3.38009	13.2795	5e-05	0.00883355	-1.97407	down	yes	OK		GO:0009058,GO:2001070	AT1G11720.2	ATSS3,SS3	starch synthase 3
Glyma.07G265200	55.8725	489.451	2.24475	19.094	0.0001	0.0159718	-3.08849	down	yes	OK		GO:0005094,GO:0005737	AT3G07880.1	SCN1	Immunoglobulin E-set superfamily protein
Glyma.08G007000	89.1286	420.32	3.3143	15.3208	0.00015	0.0219977	-2.20872	down	yes	OK		GO:0016491,GO:0008152,GO:0003824,GO:0050662,GO:0044237	AT5G51030.1		NAD(P)-binding Rossmann-fold superfamily protein
Glyma.08G013400	30.9305	277.524	1.88725	16.4836	0.00035	0.0416974	-3.12667	down	yes	OK		GO:0003779,GO:0005622	AT4G25590.1	ADF7	actin depolymerizing factor 7
Glyma.08G027500	32.5933	340.989	0.613861	5.61809	0.0002	0.0278743	-3.1941	down	yes	OK		GO:0004672,GO:0005524,GO:0006468,GO:0006950	AT2G24370.1		Protein kinase protein with adenine nucleotide alpha hydrolases-like domain
Glyma.08G032400	76.6576	602.781	7.99006	62.0088	5e-05	0.00883355	-2.95619	down	yes	OK		GO:0003779,GO:0030036	AT2G19770.1	PRF5	profilin 5
Glyma.08G066300	45.0643	1	2.22013	0.1	5e-05	0.00883355	4.47257	up	yes	OK			AT1G44080.1		F-box family protein with a domain of unknown function (DUF295)
Glyma.08G068100	339.381	1219.29	10.7075	37.4638	5e-05	0.00883355	-1.80688	down	yes	OK			AT5G09550.1		GDP dissociation inhibitor family protein / Rab GTPase activator family protein
Glyma.08G089500	44.2329	1	1.54671	0.1	5e-05	0.00883355	3.95113	up	yes	OK	K00517	GO:0005506,GO:0009055,GO:0016705,GO:0020037,GO:0055114	AT4G37340.1	CYP81D3	cytochrome P450, family 81, subfamily D, polypeptide 3
Glyma.08G092500	1	47.4652	0.1	2.16037	5e-05	0.00883355	-4.43321	down	yes	OK		GO:0005543	AT1G25240.1		ENTH/VHS/GAT family protein
Glyma.08G182400	1	133.596	0.1	10.2875	5e-05	0.00883355	-6.68475	down	yes	OK
Glyma.08G201200	62.5238	508.717	1.42275	10.985	5e-05	0.00883355	-2.94878	down	yes	OK	K00029	GO:0016616,GO:0016619,GO:0055114,GO:0051287	AT1G79750.1	ATNADP-ME4,NADP-ME4	NADP-malic enzyme 4
Glyma.08G223600	1	45.1986	0.1	2.21986	5e-05	0.00883355	-4.4724	down	yes	OK		GO:0016853,GO:0005975	AT5G57330.1		Galactose mutarotase-like superfamily protein
Glyma.08G230600	30.9305	292.257	1.61652	14.7598	0.00025	0.0327104	-3.19071	down	yes	OK			AT5G25610.1	ATRD22,RD22	BURP domain-containing protein
Glyma.08G235900	506.492	56.5315	7.06999	0.864311	5e-05	0.00883355	3.03209	up	yes	OK		GO:0004672,GO:0005524,GO:0006468,GO:0005515	AT1G56130.1		Leucine-rich repeat transmembrane protein kinase
Glyma.08G249900	746.768	2229.06	23.4653	69.6211	0.0001	0.0159718	-1.569	down	yes	OK		GO:0016866,GO:0030244	AT5G15650.1	ATRGP2,RGP2	reversibly glycosylated polypeptide 2
Glyma.08G255700	285.34	2783.24	34.8079	334.351	5e-05	0.00883355	-3.26388	down	yes	OK			AT5G38760.1		Late embryogenesis abundant protein (LEA) family protein
Glyma.08G255900	141.507	5390.96	4.17407	155.791	5e-05	0.00883355	-5.22201	down	yes	OK		GO:0004657,GO:0006537,GO:0006562,GO:0055114	AT5G38710.1		Methylenetetrahydrofolate reductase family protein
Glyma.08G266500	61.6924	608.447	1.50154	14.2174	5e-05	0.00883355	-3.24314	down	yes	OK			AT2G26570.1		Plant protein of unknown function (DUF827)
Glyma.08G273100	154.809	1518.48	4.2467	40.7672	5e-05	0.00883355	-3.26299	down	yes	OK		GO:0004612,GO:0005524,GO:0006094	AT5G65690.1	PCK2,PEPCK	phosphoenolpyruvate carboxykinase 2
Glyma.08G292100	1	58.7981	0.1	3.45079	5e-05	0.00883355	-5.10885	down	yes	OK	K00430	GO:0004601,GO:0020037,GO:0006979,GO:0055114	AT5G40150.1		Peroxidase superfamily protein
Glyma.08G296900	108.251	6446.06	3.4221	198.926	5e-05	0.00883355	-5.86121	down	yes	OK	K01728	GO:0030570	AT1G14420.1	AT59	Pectate lyase family protein
Glyma.08G308600	213.839	735.376	2.61672	8.77018	0.0001	0.0159718	-1.74485	down	yes	OK	K00696	GO:0009058,GO:0005985	AT1G04920.1	ATSPS3F,SPS3F	sucrose phosphate synthase 3F
Glyma.09G021900	600.441	7854.75	38.2829	496.21	5e-05	0.00883355	-3.69618	down	yes	OK		GO:0004857,GO:0030599	AT1G02550.1		Plant invertase/pectin methylesterase inhibitor superfamily protein
Glyma.09G040400	315.27	1155.83	25.0845	90.9594	5e-05	0.00883355	-1.85843	down	yes	OK		GO:0006952,GO:0009607	AT1G24020.1	MLP423	MLP-like protein 423
Glyma.09G076100	1	563.115	0.1	12.4696	5e-05	0.00883355	-6.96227	down	yes	OK		GO:0030599,GO:0042545,GO:0005618,GO:0004857	AT2G26450.1		Plant invertase/pectin methylesterase inhibitor superfamily
Glyma.09G097900	1	63.3313	0.1	3.43513	5e-05	0.00883355	-5.10229	down	yes	OK			AT1G78710.1	TBL42	TRICHOME BIREFRINGENCE-LIKE 42
Glyma.09G225500	46.7271	515.517	0.81312	8.10754	5e-05	0.00883355	-3.31772	down	yes	OK	K01537	GO:0000166,GO:0046872,GO:0005516	AT3G57330.1	ACA11	autoinhibited Ca2+-ATPase 11
Glyma.09G228300	197.211	714.977	2.3589	8.30732	0.0001	0.0159718	-1.81627	down	yes	OK			AT5G21080.1		Uncharacterized protein
Glyma.09G233400	110.745	517.783	4.599	20.3677	0.0003	0.0373643	-2.14689	down	yes	OK			AT4G15760.1	MO1	monooxygenase 1
Glyma.09G250500	104.094	633.38	2.12029	12.4606	5e-05	0.00883355	-2.55504	down	yes	OK		GO:0003700,GO:0043565,GO:0006355	AT5G56270.1	ATWRKY2,WRKY2	WRKY DNA-binding protein 2
Glyma.09G252700	21.7851	463.385	2.08675	43.7487	0.0002	0.0278743	-4.38991	down	yes	OK			AT4G13230.1		Late embryogenesis abundant protein (LEA) family protein
Glyma.10G009000	36.7503	419.186	0.951743	10.0321	0.0001	0.0159718	-3.39791	down	yes	OK		GO:0030599,GO:0042545,GO:0005618,GO:0004857	AT3G05610.1		Plant invertase/pectin methylesterase inhibitor superfamily
Glyma.10G012500	28.4363	1	1.17604	0.1	5e-05	0.00883355	3.55587	up	yes	OK			AT3G03450.1	RGL2	RGA-like 2
Glyma.10G015100	1	68.9978	0.1	5.87637	5e-05	0.00883355	-5.87685	down	yes	OK			AT5G61710.1
Glyma.10G036800	130.699	1751.94	3.27591	42.8374	5e-05	0.00883355	-3.7089	down	yes	OK	K08176	GO:0022857,GO:0055085,GO:0016021	AT2G38940.1	ATPT2,PHT1;4	phosphate transporter 1;4
Glyma.10G038900	1	16.8662	0.1	0.863385	0.00025	0.0327104	-3.11	down	yes	OK
Glyma.10G054500	434.992	3286.43	13.3108	99.7101	5e-05	0.00883355	-2.90514	down	yes	OK	K00789	GO:0004478,GO:0006556	AT2G36880.1	MAT3	methionine adenosyltransferase 3
Glyma.10G066700	294.485	2062.47	9.01004	62.4362	5e-05	0.00883355	-2.79278	down	yes	OK	K01623	GO:0004332,GO:0006096	AT2G36460.1		Aldolase superfamily protein
Glyma.10G094600	94.9484	2929.44	11.3285	344.687	5e-05	0.00883355	-4.92726	down	yes	OK			AT2G41905.1
Glyma.10G103100	52.5469	458.852	1.24138	10.2148	5e-05	0.00883355	-3.04064	down	yes	OK	K13412	GO:0005509,GO:0004672,GO:0005524,GO:0006468	AT5G19450.1	CDPK19,CPK8	calcium-dependent protein kinase 19
Glyma.10G130600	348.526	1951.4	49.4941	272.227	5e-05	0.00883355	-2.45948	down	yes	OK			AT4G13560.1	UNE15	Late embryogenesis abundant protein (LEA) family protein
Glyma.10G136900	1	363.655	0.1	7.93736	5e-05	0.00883355	-6.31059	down	yes	OK		GO:0030599,GO:0042545,GO:0005618,GO:0004857	AT3G05610.1		Plant invertase/pectin methylesterase inhibitor superfamily
Glyma.10G155300	47.5585	438.453	2.0711	18.5174	5e-05	0.00883355	-3.16041	down	yes	OK		GO:0016491,GO:0008152	AT1G54870.1		NAD(P)-binding Rossmann-fold superfamily protein
Glyma.10G163500	55.8725	565.382	5.22736	52.1966	5e-05	0.00883355	-3.3198	down	yes	OK		GO:0003676	AT3G04620.1		Alba DNA/RNA-binding protein
Glyma.10G164200	187.234	750.109	1.49757	5.71607	5e-05	0.00883355	-1.9324	down	yes	OK		GO:0003774,GO:0005524,GO:0016459,GO:0005515	AT1G54560.1	ATXIE,XIE	Myosin family protein with Dil domain
Glyma.10G198900	67.5122	391.987	9.64221	55.1549	0.0002	0.0278743	-2.51605	down	yes	OK		GO:0005506,GO:0020037	AT3G10520.1	AHB2,ARATH GLB2,ATGLB2,GLB2,HB2,NSHB2	haemoglobin 2
Glyma.10G210200	207.188	926.903	5.07445	22.3676	5e-05	0.00883355	-2.14009	down	yes	OK		GO:0005515	AT5G03250.1		Phototropic-responsive NPH3 family protein
Glyma.10G212900	2034.61	606.18	24.0969	7.23017	5e-05	0.00883355	1.73675	up	yes	OK	K03231	GO:0003924,GO:0005525	AT5G60390.1		GTP binding Elongation factor Tu family protein
Glyma.10G223100	789.169	9311.03	66.4425	775.176	5e-05	0.00883355	-3.54435	down	yes	OK		GO:0004857,GO:0030599
Glyma.10G229600	82.4774	474.718	3.16691	17.9691	5e-05	0.00883355	-2.50437	down	yes	OK			AT4G23630.1	BTI1,RTNLB1	VIRB2-interacting protein 1
Glyma.10G245300	488.202	28.1991	22.7565	1.35716	5e-05	0.00883355	4.06762	up	yes	OK		GO:0008080	AT2G32020.1		Acyl-CoA N-acyltransferases (NAT) superfamily protein
Glyma.10G246600	691.895	7792.41	95.9199	1061.34	5e-05	0.00883355	-3.46791	down	yes	OK
Glyma.10G249400	30.9305	652.646	0.916691	17.8174	0.00015	0.0219977	-4.28071	down	yes	OK		GO:0022857,GO:0055085,GO:0016021	AT5G26340.1	ATSTP13,MSS1,STP13	Major facilitator superfamily protein
Glyma.10G285100	43.4015	659.445	1.23336	17.6381	0.00015	0.0219977	-3.83803	down	yes	OK		GO:0022857,GO:0055085,GO:0016021	AT3G19940.1		Major facilitator superfamily protein
Glyma.11G003300	81.646	550.649	1.88928	12.2595	5e-05	0.00883355	-2.69799	down	yes	OK		GO:0010215,GO:0016049,GO:0031225	AT3G20580.1	COBL10	COBRA-like protein 10 precursor
Glyma.11G004800	344.369	1130.9	9.22478	30.0637	5e-05	0.00883355	-1.70444	down	yes	OK		GO:0022857,GO:0055085,GO:0016021	AT5G26340.1	ATSTP13,MSS1,STP13	Major facilitator superfamily protein
Glyma.11G052300	1	75.7976	0.1	9.1812	5e-05	0.00883355	-6.52061	down	yes	OK			AT5G67265.1
Glyma.11G068900	50.8841	405.587	1.94735	15.0104	5e-05	0.00883355	-2.94638	down	yes	OK			AT4G36600.1		Late embryogenesis abundant (LEA) protein
Glyma.11G107600	78.3204	1047.03	1.31242	16.4686	5e-05	0.00883355	-3.64942	down	yes	OK		GO:0004553,GO:0005975,GO:0030246	AT2G16730.1	BGAL13	glycosyl hydrolase family 35 protein
Glyma.11G114400	189.728	912.171	11.2822	53.6684	5e-05	0.00883355	-2.25002	down	yes	OK		GO:0046961,GO:0015991,GO:0033178	AT3G08560.1	VHA-E2	vacuolar H+-ATPase subunit E isoform 2
Glyma.11G117500	210.513	716.11	14.5069	48.8329	0.0002	0.0278743	-1.75111	down	yes	OK		GO:0003676	AT2G21660.1	ATGRP7,CCR2,GR-RBP7,GRP7	cold, circadian rhythm, and rna binding 2
Glyma.11G123300	163.955	795.441	10.5379	50.562	0.0001	0.0159718	-2.26247	down	yes	OK			AT2G15960.1
Glyma.11G128900	63.3552	1376.82	1.48547	30.5805	5e-05	0.00883355	-4.36362	down	yes	OK	K13412	GO:0005509,GO:0004672,GO:0005524,GO:0006468,GO:0016773,GO:0009103,GO:0016020	AT2G31500.1	CPK24	calcium-dependent protein kinase 24
Glyma.11G155500	1	83.7307	0.1	1.4249	5e-05	0.00883355	-3.83279	down	yes	OK		GO:0016307,GO:0046488	AT3G07960.1		Phosphatidylinositol-4-phosphate 5-kinase family protein
Glyma.11G164200	1	39.5321	0.1	0.895217	5e-05	0.00883355	-3.16224	down	yes	OK		GO:0015299,GO:0006812,GO:0055085,GO:0016021	AT5G37060.1	ATCHX24,CHX24	cation/H+ exchanger 24
Glyma.11G217300	1	16.8662	0.1	1.19261	0.00025	0.0327104	-3.57605	down	yes	OK		GO:0005509	AT3G03430.1		Calcium-binding EF-hand family protein
Glyma.11G239500	1	96.1969	0.1	2.16315	5e-05	0.00883355	-4.43506	down	yes	OK		GO:0005515	AT5G65160.1		tetratricopeptide repeat (TPR)-containing protein
Glyma.11G247600	3618.43	1083.3	119.322	35.6163	5e-05	0.00883355	1.74425	up	yes	OK	K00134	GO:0016620,GO:0055114	AT3G04120.1	GAPC,GAPC-1,GAPC1	glyceraldehyde-3-phosphate dehydrogenase C subunit 1
Glyma.11G254700	1043.58	3068.83	28.4132	83.1165	0.0001	0.0159718	-1.54857	down	yes	OK	K01251	GO:0016616,GO:0048037,GO:0055114,GO:0004013,GO:0006730,GO:0004455,GO:0008652	AT4G13940.1	ATSAHH1,EMB1395,HOG1,MEE58,SAHH1	S-adenosyl-L-homocysteine hydrolase
Glyma.11G255400	62.5238	1731.54	2.23357	59.8407	5e-05	0.00883355	-4.7437	down	yes	OK		GO:0016020,GO:0015095,GO:0015693	AT1G71900.1		Protein of unknown function (DUF803)
Glyma.12G011000	40.9073	549.516	0.751168	9.03098	0.0003	0.0373643	-3.58768	down	yes	OK		GO:0000166,GO:0046872	AT3G57330.1	ACA11	autoinhibited Ca2+-ATPase 11
Glyma.12G032600	168.943	2914.71	3.03806	50.9564	5e-05	0.00883355	-4.06804	down	yes	OK		GO:0004553,GO:0005975,GO:0030246	AT2G16730.1	BGAL13	glycosyl hydrolase family 35 protein
Glyma.12G040300	227.973	1606.88	10.9072	76.0877	5e-05	0.00883355	-2.80238	down	yes	OK	K02150	GO:0046961,GO:0015991,GO:0033178	AT3G08560.1	VHA-E2	vacuolar H+-ATPase subunit E isoform 2
Glyma.12G053400	30.9305	337.589	0.76892	7.60043	0.0002	0.0278743	-3.30518	down	yes	OK	K13412	GO:0005509,GO:0004672,GO:0005524,GO:0006468	AT2G31500.1	CPK24	calcium-dependent protein kinase 24
Glyma.12G089800	32.5933	373.855	1.92703	21.4993	0.00015	0.0219977	-3.47984	down	yes	OK	K13448	GO:0005509	AT1G32250.1		Calcium-binding EF-hand family protein
Glyma.12G099700	61.6924	746.709	2.08176	24.3452	5e-05	0.00883355	-3.54776	down	yes	OK		GO:0005525,GO:0007264,GO:0005622	AT3G21700.3	ATSGP2,SGP2	Ras-related small GTP-binding family protein
Glyma.12G106900	60.861	595.981	1.76108	16.5501	5e-05	0.00883355	-3.23231	down	yes	OK		GO:0016491,GO:0050660,GO:0055114	AT2G20800.1	NDB4	NAD(P)H dehydrogenase B4
Glyma.12G196100	38.4131	314.923	1.07684	8.11322	0.0001	0.0159718	-2.91347	down	yes	OK		GO:0005515	AT3G21880.1		B-box type zinc finger protein with CCT domain
Glyma.12G215400	1	113.196	0.1	1.59701	5e-05	0.00883355	-3.9973	down	yes	OK			AT4G15200.1	AFH3,FH3	formin 3
Glyma.12G224700	50.8841	320.59	1.28724	7.68253	0.00035	0.0416974	-2.5773	down	yes	OK		GO:0008375,GO:0016020	AT3G15350.1		Core-2/I-branching beta-1,6-N-acetylglucosaminyltransferase family protein
Glyma.12G235900	33.4247	916.704	0.563402	13.1624	0.00015	0.0219977	-4.54611	down	yes	OK		GO:0004672,GO:0005524,GO:0006468	AT4G39110.1		Malectin/receptor-like protein kinase family protein
Glyma.13G004900	1	51.9984	0.1	2.77563	5e-05	0.00883355	-4.79474	down	yes	OK		GO:0003824,GO:0009058	AT4G15130.1	ATCCT2,CCT2	phosphorylcholine cytidylyltransferase2
Glyma.13G050000	35.0875	763.709	8.80634	188.571	0.0001	0.0159718	-4.42042	down	yes	OK			AT5G38760.1		Late embryogenesis abundant protein (LEA) family protein
Glyma.13G065700	93.2856	492.851	3.17023	16.392	5e-05	0.00883355	-2.37033	down	yes	OK		GO:0006887,GO:0000145	AT5G52340.1	ATEXO70A2,EXO70A2	exocyst subunit exo70 family protein A2
Glyma.13G075900	144.833	1	2.4942	0.1	5e-05	0.00883355	4.64051	up	yes	OK		GO:0016702,GO:0046872,GO:0055114,GO:0005515	AT1G72520.1		PLAT/LH2 domain-containing lipoxygenase family protein
Glyma.13G081300	1	40.6654	0.1	0.879967	5e-05	0.00883355	-3.13745	down	yes	OK		GO:0015299,GO:0006812,GO:0055085,GO:0016021	AT3G17630.1	ATCHX19,CHX19	cation/H+ exchanger 19
Glyma.13G087700	74.1634	386.321	11.2233	57.5336	0.0004	0.0458493	-2.35791	down	yes	OK			AT4G08685.1	SAH7	Pollen Ole e 1 allergen and extensin family protein
Glyma.13G088800	1	21.3993	0.1	0.58988	5e-05	0.00883355	-2.56042	down	yes	OK		GO:0022857,GO:0055085,GO:0016021	AT1G34580.1		Major facilitator superfamily protein
Glyma.13G100400	70.0064	481.518	1.88011	12.4537	5e-05	0.00883355	-2.72769	down	yes	OK		GO:0005543	AT4G25940.1		ENTH/ANTH/VHS superfamily protein
Glyma.13G141600	371.805	2940.77	11.254	88.1813	5e-05	0.00883355	-2.97003	down	yes	OK	K00789	GO:0004478,GO:0006556	AT2G36880.1	MAT3	methionine adenosyltransferase 3
Glyma.13G149700	298.642	1020.97	7.05742	23.8688	5e-05	0.00883355	-1.75791	down	yes	OK			AT1G76870.1
Glyma.13G151800	133.193	1450.49	4.8459	51.894	5e-05	0.00883355	-3.42073	down	yes	OK	K01623	GO:0004332,GO:0006096	AT2G36460.1		Aldolase superfamily protein
Glyma.13G178300	43.4015	1036.83	5.06417	119.532	5e-05	0.00883355	-4.56093	down	yes	OK			AT2G33775.1	RALFL19	ralf-like 19
Glyma.13G203400	93.2856	1033.43	3.23496	34.6997	5e-05	0.00883355	-3.4231	down	yes	OK			AT5G13490.1	AAC2	ADP/ATP carrier 2
Glyma.13G228500	1	112.063	0.1	2.92993	5e-05	0.00883355	-4.87279	down	yes	OK		GO:0004672,GO:0005524,GO:0006468,GO:0007165	AT5G45820.1	CIPK20,PKS18,SnRK3.6	CBL-interacting protein kinase 20
Glyma.13G230300	181.414	3899.54	11.2963	240.06	5e-05	0.00883355	-4.40947	down	yes	OK			AT1G29140.1		Pollen Ole e 1 allergen and extensin family protein
Glyma.13G255600	124.879	529.116	3.41505	14.1831	0.00025	0.0327104	-2.05419	down	yes	OK			AT1G18265.1		Protein of unknown function, DUF593
Glyma.13G270700	97.4426	5750.21	8.02854	467.689	5e-05	0.00883355	-5.86427	down	yes	OK			AT4G18596.1		Pollen Ole e 1 allergen and extensin family protein
Glyma.13G275700	1	14.5996	0.1	0.789045	0.00035	0.0416974	-2.98011	down	yes	OK
Glyma.13G306400	48.3899	481.518	1.03594	9.66557	5e-05	0.00883355	-3.22191	down	yes	OK		GO:0005515	AT3G21880.1		B-box type zinc finger protein with CCT domain
Glyma.13G310100	134.024	619.78	3.0287	13.6839	0.0001	0.0159718	-2.17571	down	yes	OK		GO:0003700,GO:0043565,GO:0006355	AT1G62300.1	ATWRKY6,WRKY6	WRKY family transcription factor
Glyma.13G328400	544.737	13758.1	19.071	477.893	5e-05	0.00883355	-4.64724	down	yes	OK		GO:0045735	AT2G28490.1		RmlC-like cupins superfamily protein
Glyma.13G330300	41.7387	346.655	1.31586	10.3759	0.00035	0.0416974	-2.97916	down	yes	OK		GO:0016757,GO:0016020	AT1G07850.1		Protein of unknown function (DUF604)
Glyma.13G335600	40.9073	415.787	1.5225	14.1783	0.00015	0.0219977	-3.21917	down	yes	OK	K10355		AT3G12110.1	ACT11	actin-11
Glyma.13G348700	55.0411	346.655	3.65088	22.6175	0.00035	0.0416974	-2.63112	down	yes	OK			AT4G08520.1		SNARE-like superfamily protein
Glyma.13G369300	325.247	9635.16	5.02265	146.072	5e-05	0.00883355	-4.86209	down	yes	OK	K01535	GO:0000166,GO:0046872	AT1G80660.1	AHA9,HA9	H(+)-ATPase 9
Glyma.14G051100	439.98	3494.95	30.9809	243.636	5e-05	0.00883355	-2.97528	down	yes	OK
Glyma.14G063800	753.419	2234.73	41.3231	121.605	5e-05	0.00883355	-1.55718	down	yes	OK			AT1G53540.1		HSP20-like chaperones superfamily protein
Glyma.14G072500	98.274	1126.36	2.82899	31.5557	5e-05	0.00883355	-3.47954	down	yes	OK		GO:0016779,GO:0009058	AT1G27680.1	APL2	ADPGLC-PPase large subunit
Glyma.14G074000	1	92.797	0.1	5.42859	5e-05	0.00883355	-5.76251	down	yes	OK
Glyma.14G093300	127.373	624.313	7.00714	33.9252	5e-05	0.00883355	-2.27546	down	yes	OK	K03940	GO:0051536,GO:0055114	AT5G11770.1		NADH-ubiquinone oxidoreductase 20 kDa subunit, mitochondrial
Glyma.14G107600	1	41.7987	0.1	0.945298	5e-05	0.00883355	-3.24077	down	yes	OK		GO:0004672,GO:0005524,GO:0006468	AT5G12000.1		Protein kinase protein with adenine nucleotide alpha hydrolases-like domain
Glyma.14G121400	167.28	1022.1	4.68357	28.1453	5e-05	0.00883355	-2.58721	down	yes	OK	K03921	GO:0045300,GO:0006631,GO:0055114	AT1G43800.1		Plant stearoyl-acyl-carrier-protein desaturase family protein
Glyma.14G182000	93.2856	575.581	1.47465	8.64199	5e-05	0.00883355	-2.55099	down	yes	OK			AT1G09720.1		Kinase interacting (KIP1-like) family protein
Glyma.14G193300	454.114	1714.54	4.83588	17.985	5e-05	0.00883355	-1.89494	down	yes	OK		GO:0005524,GO:0016887,GO:0016020	AT2G29940.1	ATPDR3,PDR3	pleiotropic drug resistance 3
Glyma.14G211100	65.8494	632.246	1.6695	15.3291	5e-05	0.00883355	-3.19878	down	yes	OK	K01580	GO:0016831,GO:0030170,GO:0019752	AT5G17330.1	GAD,GAD1	glutamate decarboxylase
Glyma.15G004300	52.5469	1858.47	0.914133	29.3762	5e-05	0.00883355	-5.0061	down	yes	OK	K01535	GO:0000166,GO:0046872	AT1G80660.1	AHA9,HA9	H(+)-ATPase 9
Glyma.15G035400	1	17.9995	0.1	4.06551	0.0003	0.0373643	-5.34536	down	yes	OK			AT1G07473.1
Glyma.15G038700	193.054	640.179	5.76298	18.8989	0.00025	0.0327104	-1.71342	down	yes	OK	K10355		AT3G12110.1	ACT11	actin-11
Glyma.15G072800	94.9484	797.708	3.11396	25.5518	5e-05	0.00883355	-3.0366	down	yes	OK	K04712	GO:0006629,GO:0016705,GO:0006633,GO:0055114,GO:0016021	AT4G04930.1	DES-1-LIKE	fatty acid desaturase family protein
Glyma.15G082300	139.013	3955.07	9.53361	267.966	5e-05	0.00883355	-4.81288	down	yes	OK			AT1G29140.1		Pollen Ole e 1 allergen and extensin family protein
Glyma.15G110200	1874.98	397.654	46.6819	9.9282	5e-05	0.00883355	2.23326	up	yes	OK	K08245	GO:0004190,GO:0006508,GO:0006629	AT1G11910.1	APA1,ATAPA1	aspartic proteinase A1
Glyma.15G114000	1	62.198	0.1	2.69321	5e-05	0.00883355	-4.75125	down	yes	OK			AT1G62420.1		Protein of unknown function (DUF506)
Glyma.15G128200	846.536	10575.8	49.245	610.077	5e-05	0.00883355	-3.63094	down	yes	OK		GO:0004857,GO:0030599	AT1G02550.1		Plant invertase/pectin methylesterase inhibitor superfamily protein
Glyma.15G141100	1	39.5321	0.1	3.05056	5e-05	0.00883355	-4.931	down	yes	OK		GO:0004857,GO:0030599	AT3G36659.1		Plant invertase/pectin methylesterase inhibitor superfamily protein
Glyma.15G142900	109.082	699.111	8.14361	51.6103	5e-05	0.00883355	-2.66392	down	yes	OK			AT4G16160.2	ATOEP16-2,ATOEP16-S	Mitochondrial import inner membrane translocase subunit Tim17/Tim22/Tim23 family protein
Glyma.15G196700	14.3024	1	0.695056	0.1	0.00025	0.0327104	2.79713	up	yes	OK
Glyma.16G071700	43.4015	1	3.00231	0.1	5e-05	0.00883355	4.908	up	yes	OK			AT3G27650.1	LBD25	LOB domain-containing protein 25
Glyma.16G083700	26.7735	1200.03	0.56074	21.4842	0.0001	0.0159718	-5.2598	down	yes	OK		GO:0004553,GO:0005975,GO:0030246,GO:0004565,GO:0009341	AT5G20710.1	BGAL7	beta-galactosidase 7
Glyma.16G095000	110.745	1008.5	2.44191	21.502	5e-05	0.00883355	-3.13839	down	yes	OK			AT2G26570.1		Plant protein of unknown function (DUF827)
Glyma.16G122400	1	16.8662	0.1	3.80114	0.00025	0.0327104	-5.24836	down	yes	OK
Glyma.16G138600	92.4542	419.186	8.95247	40.0704	0.0004	0.0458493	-2.16218	down	yes	OK
Glyma.16G139000	23.4479	414.653	1.32255	22.4682	0.0004	0.0458493	-4.08649	down	yes	OK		GO:0022857,GO:0055085,GO:0016021	AT1G75220.1		Major facilitator superfamily protein
Glyma.16G140700	20.9537	1045.9	0.492198	20.585	0.00015	0.0219977	-5.38621	down	yes	OK		GO:0004672,GO:0005524,GO:0006468	AT2G18470.1	PERK4	roline-rich extensin-like receptor kinase 4
Glyma.16G143700	1	92.797	0.1	6.74089	5e-05	0.00883355	-6.07487	down	yes	OK			AT3G50830.1	ATCOR413-PM2,COR413-PM2	cold-regulated 413-plasma membrane 2
Glyma.16G178600	1	214.06	0.1	7.22953	5e-05	0.00883355	-6.17583	down	yes	OK		GO:0016757,GO:0016020	AT1G07850.1		Protein of unknown function (DUF604)
Glyma.17G006800	28.4363	413.52	0.946408	12.7748	0.00015	0.0219977	-3.75469	down	yes	OK			AT5G55630.1	ATKCO1,ATTPK1,KCO1,TPK1	Outward rectifying potassium channel protein
Glyma.17G027300	481.55	2163.33	15.836	70.6037	5e-05	0.00883355	-2.15654	down	yes	OK		GO:0003854,GO:0016616,GO:0006694,GO:0055114,GO:0003824,GO:0050662,GO:0044237,GO:0009058,GO:0008831,GO:0045226	AT3G62830.1	ATUXS2,AUD1,UXS2	NAD(P)-binding Rossmann-fold superfamily protein
Glyma.17G028500	1	16.8662	0.1	1.68943	0.00025	0.0327104	-4.07846	down	yes	OK
Glyma.17G034400	1	23.6659	0.1	1.36599	5e-05	0.00883355	-3.77188	down	yes	OK		GO:0016881	AT2G16920.1	PFU2,UBC23	ubiquitin-conjugating enzyme 23
Glyma.17G050500	1	25.9325	0.1	1.25124	5e-05	0.00883355	-3.64529	down	yes	OK	K09422	GO:0003682	AT5G35550.1	ATMYB123,ATTT2,MYB123,TT2	Duplicated homeodomain-like superfamily protein
Glyma.17G059500	124.879	627.713	3.14479	15.4542	5e-05	0.00883355	-2.29696	down	yes	OK		GO:0005543	AT4G25940.1		ENTH/ANTH/VHS superfamily protein
Glyma.17G148000	518.964	1516.22	17.4939	50.4241	0.0002	0.0278743	-1.52726	down	yes	OK		GO:0016491,GO:0006520,GO:0055114	AT5G07440.1	GDH2	glutamate dehydrogenase 2
Glyma.17G155000	28.4363	1	1.38238	0.1	5e-05	0.00883355	3.78908	up	yes	OK		GO:0009790	AT1G32560.1		Late embryogenesis abundant protein, group 1 protein
Glyma.17G161300	89.1286	866.839	1.25769	11.4543	5e-05	0.00883355	-3.18704	down	yes	OK	K01537	GO:0000166,GO:0046872,GO:0005516	AT4G37640.1	ACA2	calcium ATPase 2
Glyma.17G164200	84.9716	441.852	5.4787	28.1024	0.0001	0.0159718	-2.35879	down	yes	OK			AT2G23110.1		Late embryogenesis abundant protein, group 6
Glyma.17G172700	1	24.7992	0.1	0.901652	5e-05	0.00883355	-3.17257	down	yes	OK			AT4G36945.1		PLC-like phosphodiesterases superfamily protein
Glyma.17G184900	104.925	1717.94	1.95637	30.6972	5e-05	0.00883355	-3.97186	down	yes	OK	K00549	GO:0003871,GO:0009086,GO:0008270,GO:0008652	AT5G17920.1	ATCIMS,ATMETS,ATMS1	Cobalamin-independent synthase family protein
Glyma.17G188100	29.2677	346.655	1.3079	14.7876	0.00025	0.0327104	-3.49906	down	yes	OK		GO:0003871,GO:0009086,GO:0008270,GO:0008652	AT3G03780.1	ATMS2,MS2	methionine synthase 2
Glyma.17G196900	1	106.397	0.1	2.6374	5e-05	0.00883355	-4.72104	down	yes	OK		GO:0003854,GO:0016616,GO:0006694,GO:0055114,GO:0003824,GO:0050662,GO:0044237,GO:0009058,GO:0008831,GO:0045226	AT1G78570.1	ATRHM1,RHM1,ROL1	rhamnose biosynthesis 1
Glyma.17G202000	1	14.5996	0.1	1.0213	0.00035	0.0416974	-3.35233	down	yes	OK			AT2G24450.1	FLA3	FASCICLIN-like arabinogalactan protein 3 precursor
Glyma.17G238200	1451.8	6419.99	54.7098	240.529	5e-05	0.00883355	-2.13634	down	yes	OK	K13051	GO:0016787	AT3G16150.1		N-terminal nucleophile aminohydrolases (Ntn hydrolases) superfamily protein
Glyma.17G252500	58.3667	1236.29	1.85793	37.802	5e-05	0.00883355	-4.34669	down	yes	OK		GO:0016779,GO:0009058	AT1G27680.1	APL2	ADPGLC-PPase large subunit
Glyma.18G009400	1	90.5304	0.1	3.67555	5e-05	0.00883355	-5.19989	down	yes	OK		GO:0003333	AT5G40780.1	LHT1	lysine histidine transporter 1
Glyma.18G017900	1	28.1991	0.1	0.783918	5e-05	0.00883355	-2.9707	down	yes	OK		GO:0005515	AT5G65160.1		tetratricopeptide repeat (TPR)-containing protein
Glyma.18G046000	55.0411	406.72	2.27916	16.3741	0.0004	0.0458493	-2.84484	down	yes	OK			AT3G02720.1		Class I glutamine amidotransferase-like superfamily protein
Glyma.18G051600	1	64.4646	0.1	2.15613	5e-05	0.00883355	-4.43037	down	yes	OK			AT5G58320.2		Kinase interacting (KIP1-like) family protein
Glyma.18G071700	104.094	473.585	2.60837	11.5617	0.0002	0.0278743	-2.14813	down	yes	OK			AT5G23810.1	AAP7	amino acid permease 7
Glyma.18G095600	1	23.6659	0.1	0.57986	5e-05	0.00883355	-2.5357	down	yes	OK		GO:0003682	AT2G32460.1	ATM1,ATMYB101,MYB101	myb domain protein 101
Glyma.18G098300	1	17.9995	0.1	1.78091	0.0003	0.0373643	-4.15454	down	yes	OK			AT1G09157.1		Protein of unknown function (DUF679)
Glyma.18G106500	1	83.7307	0.1	3.67843	5e-05	0.00883355	-5.20102	down	yes	OK		GO:0004553,GO:0005975,GO:0016762,GO:0006073,GO:0005618,GO:0048046	AT4G14130.1	XTH15,XTR7	xyloglucan endotransglucosylase/hydrolase 15
Glyma.18G148100	84.1402	765.975	1.85538	16.2066	5e-05	0.00883355	-3.12679	down	yes	OK		GO:0004672,GO:0005524,GO:0006468	AT5G10520.1	RBK1	ROP binding protein kinases 1
Glyma.18G171700	64.1866	455.452	1.75482	11.9773	0.0001	0.0159718	-2.77091	down	yes	OK		GO:0004672,GO:0005524,GO:0006468	AT3G07070.1		Protein kinase superfamily protein
Glyma.18G187900	184.74	679.845	7.47541	26.6755	5e-05	0.00883355	-1.83529	down	yes	OK			AT2G37770.2		NAD(P)-linked oxidoreductase superfamily protein
Glyma.18G199300	63.3552	3432.62	3.54096	188.104	5e-05	0.00883355	-5.73125	down	yes	OK		GO:2001070	AT5G01260.2		Carbohydrate-binding-like fold
Glyma.18G208000	51.7155	363.655	2.57392	17.6777	0.0003	0.0373643	-2.77989	down	yes	OK			AT5G01670.1		NAD(P)-linked oxidoreductase superfamily protein
Glyma.18G225700	387.602	1444.82	8.99173	33.2073	5e-05	0.00883355	-1.88483	down	yes	OK	K00924	GO:0004672,GO:0005524,GO:0006468	AT4G00720.1	ASKTHETA,ATSK32,SK32	shaggy-like protein kinase 32
Glyma.18G240000	205.525	2549.78	17.3155	212.291	5e-05	0.00883355	-3.61591	down	yes	OK			AT4G13230.1		Late embryogenesis abundant protein (LEA) family protein
Glyma.18G272200	368.48	1079.9	12.0735	35.1036	0.0001	0.0159718	-1.53978	down	yes	OK	K13379	GO:0016866,GO:0030244	AT5G15650.1	ATRGP2,RGP2	reversibly glycosylated polypeptide 2
Glyma.18G278600	836.559	6084.54	100.488	719.641	5e-05	0.00883355	-2.84025	down	yes	OK			AT5G38760.1		Late embryogenesis abundant protein (LEA) family protein
Glyma.18G279300	1132.54	7588.42	167.683	1102.35	5e-05	0.00883355	-2.71677	down	yes	OK			AT5G38760.1		Late embryogenesis abundant protein (LEA) family protein
Glyma.18G289600	2716.36	12387.9	55.9134	254.024	5e-05	0.00883355	-2.1837	down	yes	OK	K03283		AT5G02500.1	AT-HSC70-1,HSC70,HSC70-1,HSP70-1	heat shock cognate protein 70-1
Glyma.18G297100	716.006	1867.54	28.5564	73.9995	0.0004	0.0458493	-1.3737	down	yes	OK			AT3G02550.1	LBD41	LOB domain-containing protein 41
Glyma.18G300400	193.885	1238.56	4.99581	31.4072	5e-05	0.00883355	-2.6523	down	yes	OK		GO:0005215,GO:0006810,GO:0016020	AT5G19640.1		Major facilitator superfamily protein
Glyma.19G018900	1	16.8662	0.1	0.783051	0.00025	0.0327104	-2.96911	down	yes	OK			AT3G28630.1		Protein of unknown function (DUF569)
Glyma.19G019100	146.495	514.383	2.10663	7.17091	0.0003	0.0373643	-1.76722	down	yes	OK		GO:0003993	AT5G15070.1		Phosphoglycerate mutase-like family protein
Glyma.19G020200	96.6112	4777.85	2.74032	131.536	5e-05	0.00883355	-5.58497	down	yes	OK	K01728	GO:0030570	AT1G14420.1	AT59	Pectate lyase family protein
Glyma.19G033800	276.194	2397.92	7.85849	67.4264	5e-05	0.00883355	-3.10099	down	yes	OK	K13379	GO:0016866,GO:0030244	AT5G15650.1	ATRGP2,RGP2	reversibly glycosylated polypeptide 2
Glyma.19G054700	40.9073	1	0.624295	0.1	5e-05	0.00883355	2.64223	up	yes	OK		GO:0043531	AT5G36930.1		Disease resistance protein (TIR-NBS-LRR class) family
Glyma.19G070800	1	28.1991	0.1	1.96179	0.00015	0.0219977	-4.2941	down	yes	OK		GO:0005515	AT1G70790.1		Calcium-dependent lipid-binding (CaLB domain) family protein
Glyma.19G070900	28.4363	886.105	1.05002	30.609	5e-05	0.00883355	-4.86547	down	yes	OK		GO:0006629	AT5G14180.1	MPL1	Myzus persicae-induced lipase 1
Glyma.19G078300	799.977	6036.94	30.8825	231.477	5e-05	0.00883355	-2.90601	down	yes	OK	K00134	GO:0016620,GO:0055114	AT1G13440.1	GAPC-2,GAPC2	glyceraldehyde-3-phosphate dehydrogenase C2
Glyma.19G081400	1	25.9325	0.1	0.851943	5e-05	0.00883355	-3.09076	down	yes	OK			AT5G40720.1		Domain of unknown function (DUF23)
Glyma.19G124000	33.4247	489.451	0.90475	12.1847	5e-05	0.00883355	-3.75141	down	yes	OK		GO:0008270	AT5G05070.1		DHHC-type zinc finger family protein
Glyma.19G125900	1	58.7981	0.1	1.52517	5e-05	0.00883355	-3.9309	down	yes	OK		GO:0016773	AT2G40850.1	ATPI4K GAMMA 1,PI4K GAMMA 1	phosphoinositide 4-kinase gamma 1
Glyma.19G130500	41.7387	761.442	0.947253	15.872	5e-05	0.00883355	-4.06659	down	yes	OK			AT2G41190.1		Transmembrane amino acid transporter family protein
Glyma.19G159700	141.507	611.847	10.3951	44.4306	5e-05	0.00883355	-2.09565	down	yes	OK		GO:0006810,GO:0016021	AT3G22845.1		emp24/gp25L/p24 family/GOLD family protein
Glyma.19G166000	1	48.5985	0.1	1.3355	5e-05	0.00883355	-3.73931	down	yes	OK		GO:0004672,GO:0005524,GO:0006468,GO:0004674	AT2G20470.1		AGC (cAMP-dependent, cGMP-dependent and protein kinase C) kinase family protein
Glyma.19G166300	1	36.1322	0.1	1.62248	5e-05	0.00883355	-4.02013	down	yes	OK			AT2G33460.1	RIC1	ROP-interactive CRIB motif-containing protein 1
Glyma.19G186700	148.158	3040.5	7.96495	161.414	5e-05	0.00883355	-4.34096	down	yes	OK			AT3G55500.1	ATEXP16,ATEXPA16,ATHEXP ALPHA 1.7,EXP16,EXPA16	expansin A16
Glyma.19G190000	247.926	850.973	6.54786	23.1118	5e-05	0.00883355	-1.81953	down	yes	OK			AT3G10040.1		sequence-specific DNA binding transcription factors
Glyma.19G195400	311.944	1587.62	8.5094	42.8575	5e-05	0.00883355	-2.33242	down	yes	OK	K01193		AT3G52600.1	AtcwINV2,CWINV2	cell wall invertase 2
Glyma.19G212200	262.06	2555.45	28.3538	272.683	5e-05	0.00883355	-3.26561	down	yes	OK		GO:0004857,GO:0030599	AT1G55770.1		Plant invertase/pectin methylesterase inhibitor superfamily protein
Glyma.19G245800	114.902	1844.87	1.77004	27.0829	5e-05	0.00883355	-3.93553	down	yes	OK		GO:0004672,GO:0005524,GO:0006468	AT5G28680.1	ANX2	Malectin/receptor-like protein kinase family protein
Glyma.20G002900	56.7039	350.055	0.615952	3.34957	0.00025	0.0327104	-2.44309	down	yes	OK		GO:0003774,GO:0005524,GO:0016459,GO:0005515	AT5G43900.3	ATMYA2,MYA2,XI-2,XI-6	myosin 2
Glyma.20G008900	1	32.7323	0.1	0.703765	5e-05	0.00883355	-2.81509	down	yes	OK		GO:0005515	AT3G19020.1		Leucine-rich repeat (LRR) family protein
Glyma.20G018900	873.141	255.992	26.8077	7.87735	5e-05	0.00883355	1.76687	up	yes	OK		GO:0005506,GO:0009055,GO:0016705,GO:0020037,GO:0055114	AT1G64940.1	CYP89A6	cytochrome P450, family 87, subfamily A, polypeptide 6
Glyma.20G025200	146.495	1482.22	3.99125	39.5761	5e-05	0.00883355	-3.30972	down	yes	OK		GO:0016491,GO:0055114,GO:0005507	AT1G55570.1	sks12	SKU5 similar 12
Glyma.20G065300	62.5238	342.122	2.00442	10.6164	0.0002	0.0278743	-2.40504	down	yes	OK			AT3G07620.1		Exostosin family protein
Glyma.20G081400	229.636	2056.8	19.8529	175.716	5e-05	0.00883355	-3.14582	down	yes	OK			AT4G13560.1	UNE15	Late embryogenesis abundant protein (LEA) family protein
Glyma.20G101400	44.2329	795.441	0.89936	14.7468	5e-05	0.00883355	-4.03536	down	yes	OK		GO:0006810,GO:0005886,GO:0015743	AT5G46610.1		Aluminium activated malate transporter family protein
Glyma.20G103900	2979.91	24048.4	75.5852	607.435	0.0003	0.0373643	-3.00655	down	yes	OK		GO:0022857,GO:0055085,GO:0016021	AT3G19940.1		Major facilitator superfamily protein
Glyma.20G118200	270.374	1470.89	5.01323	26.8457	5e-05	0.00883355	-2.42088	down	yes	OK		GO:0004672,GO:0005524,GO:0006468,GO:0005515	AT1G68400.1		leucine-rich repeat transmembrane protein kinase family protein
Glyma.20G123300	128.205	530.25	3.43778	13.9395	0.0004	0.0458493	-2.01963	down	yes	OK		GO:0015238,GO:0015297,GO:0006855,GO:0055085,GO:0016020	AT1G71140.1		MATE efflux family protein
Glyma.20G134200	267.049	1398.35	6.18848	31.9823	5e-05	0.00883355	-2.36962	down	yes	OK		GO:0004553,GO:0005975,GO:0016798	AT4G33840.1		Glycosyl hydrolase family 10 protein
Glyma.20G146500	1	167.595	0.1	13.1401	5e-05	0.00883355	-7.03783	down	yes	OK
Glyma.20G146700	1485.05	10448.9	224.979	1552.35	5e-05	0.00883355	-2.78659	down	yes	OK
Glyma.20G161400	535.592	93.9303	20.0279	3.59117	5e-05	0.00883355	2.47949	up	yes	OK		GO:0008234,GO:0006508	AT3G06910.1	ULP1A	UB-like protease 1A
Glyma.20G164700	1468.42	430.519	61.8255	18.0679	5e-05	0.00883355	1.77477	up	yes	OK		GO:0004553,GO:0005975	AT5G24090.1	ATCHIA,CHIA	chitinase A
Glyma.20G176100	721.826	199.327	30.1176	8.31403	5e-05	0.00883355	1.85699	up	yes	OK		GO:0008171,GO:0046983	AT5G54160.1	ATOMT1,OMT1	O-methyltransferase 1
Glyma.20G199700	181.414	904.237	4.84756	23.7866	5e-05	0.00883355	-2.29482	down	yes	OK		GO:0005515	AT1G04540.1		Calcium-dependent lipid-binding (CaLB domain) family protein
Glyma.20G208300	51.7155	2028.47	11.0928	427.381	5e-05	0.00883355	-5.26783	down	yes	OK			AT1G62510.1		Bifunctional inhibitor/lipid-transfer protein/seed storage 2S albumin superfamily protein
Glyma.20G218100	1007	5282.16	20.7594	108.263	5e-05	0.00883355	-2.3827	down	yes	OK	K13679	GO:0009058	AT1G32900.1		UDP-Glycosyltransferase superfamily protein
Glyma.20G226100	128.205	781.841	12.439	74.8892	5e-05	0.00883355	-2.58989	down	yes	OK		GO:0003676	AT3G04620.1		Alba DNA/RNA-binding protein
Glyma.20G226600	179.751	1212.49	1.70695	10.9783	5e-05	0.00883355	-2.68516	down	yes	OK		GO:0003774,GO:0005524,GO:0016459,GO:0005515	AT1G54560.1	ATXIE,XIE	Myosin family protein with Dil domain
Glyma.20G231100	23.4479	945.036	1.11807	42.6608	5e-05	0.00883355	-5.25383	down	yes	OK			AT1G54740.1		Protein of unknown function (DUF3049)
Glyma.20G233000	65.8494	934.836	2.87883	39.8912	5e-05	0.00883355	-3.79252	down	yes	OK		GO:0016491,GO:0008152	AT1G54870.1		NAD(P)-binding Rossmann-fold superfamily protein
Glyma.U020300	300.305	1866.41	8.45598	51.9879	5e-05	0.00883355	-2.62013	down	yes	OK		GO:0045735	AT2G28490.1		RmlC-like cupins superfamily protein
Glyma.01G000100	26.7735	51.9984	2.32669	4.4565	0.23545	0.998525	-0.937632	down	no	OK			AT1G68890.1		magnesium ion binding;thiamin pyrophosphate binding;hydro-lyases;catalytics;2-succinyl-5-enolpyruvyl-6-hydroxy-3-cyclohexene-1-carboxylic-acid synthases
Glyma.01G000200	119.059	85.9973	6.40238	4.60581	0.41945	0.998525	0.475153	up	no	OK						Uncharacterized protein
Glyma.01G000300	9.31402	12.333	2.01054	2.62787	0.72185	0.998525	-0.386311	down	no	OK						Uncharacterized protein
Glyma.01G000400	221.322	242.392	4.54491	4.95712	0.7804	0.998525	-0.12525	down	no	OK		GO:0008270	AT4G38170.1	FRS9	FAR1-related sequence 9	Oleosin
Glyma.01G000500	1	1	0.1	0.1	1	1	0	down	no	NOTEST						Uncharacterized protein
Glyma.01G000600	267.049	248.059	4.65126	4.3201	0.8079	0.998525	0.106557	up	no	OK		GO:0008270	AT4G38180.1	FRS5	FAR1-related sequence 5	Uncharacterized protein
Glyma.01G000700	44.2329	58.7981	4.48875	5.89006	0.59815	0.998525	-0.391969	down	no	OK			AT5G58100.1			Uncharacterized protein
Glyma.01G000800	1	1	0.1	0.1	1	1	0	down	no	NOTEST		GO:0003676				Elongation factor Ts, mitochondrial
Glyma.01G000900	545.568	498.517	10.4358	9.51925	0.7313	0.998525	0.132621	up	no	OK			AT5G58100.1			Uncharacterized protein
Glyma.01G001000	520.626	678.711	29.0108	37.987	0.30375	0.998525	-0.388916	down	no	OK		GO:0001671,GO:0051087	AT5G58110.1		chaperone binding;ATPase activators	Uncharacterized protein
Glyma.01G001100	270.374	305.857	8.18876	9.17131	0.7331	0.998525	-0.163483	down	no	OK		GO:0016021	AT4G31040.1		CemA-like proton extrusion protein-related	Uncharacterized protein
Glyma.01G001200	164.786	142.662	2.91694	2.53093	0.75955	0.998525	0.204788	up	no	OK			AT2G07170.1		ARM repeat superfamily protein	Uncharacterized protein
Glyma.01G001300	2207.54	2484.05	36.3294	40.7632	0.6703	0.998525	-0.16613	down	no	OK	K01853	GO:0003824	AT2G07050.1	CAS1	cycloartenol synthase 1	Peroxisomal short-chain dehydrogenase/reductase family protein\x3b Uncharacterized protein
Glyma.01G001400	1	1	0.1	0.1	1	1	0	down	no	NOTEST			AT3G19460.1		Reticulon family protein	Uncharacterized protein
Glyma.01G001500	1	1	0.1	0.1	1	1	0	down	no	NOTEST		GO:0003824	AT2G07050.1	CAS1	cycloartenol synthase 1	Uncharacterized protein
Glyma.01G001600	181.414	132.462	2.53632	1.87213	0.4286	0.998525	0.438056	up	no	OK	K14554	GO:0005515,GO:0006364,GO:0032040	AT4G04940.1		transducin family protein / WD-40 repeat family protein	Uncharacterized protein
Glyma.01G001700	151.485	85.9973	4.89957	2.64007	0.1965	0.998525	0.892079	up	no	OK			AT3G10572.1		3-phosphoinositide-dependent protein kinase-1, putative	Uncharacterized protein
Glyma.01G001800	12.6396	76.9309	0.340111	1.66212	0.01275	0.425357	-2.28895	down	no	OK		GO:0004672,GO:0005524,GO:0006468,GO:0005515	AT5G35390.1		Leucine-rich repeat protein kinase family protein	Uncharacterized protein
Glyma.01G001900	21.7851	25.9325	0.443303	0.510915	1	1	-0.20479	down	no	NOTEST		GO:0004672,GO:0005524,GO:0006468,GO:0006950	AT2G24370.1		Protein kinase protein with adenine nucleotide alpha hydrolases-like domain	Uncharacterized protein
Glyma.01G002000	42.5701	39.5321	2.7224	2.51076	0.87605	0.998525	0.116755	up	no	OK			AT5G20700.1		Protein of unknown function (DUF581)	Uncharacterized protein
Glyma.01G002100	1023.62	945.036	12.0833	11.1427	0.7519	0.998525	0.116916	up	no	OK		GO:0006355,GO:0005634,GO:0003677,GO:0009725	AT5G20730.2	ARF7,BIP,IAA21,IAA23,IAA25,MSG1,NPH4,TIR5	Transcriptional factor B3 family protein / auxin-responsive factor AUX/IAA-related	tRNA pseudouridine synthase
Glyma.01G002200	297.811	329.656	7.47434	8.23896	0.7419	0.998525	-0.140516	down	no	OK		GO:0003677,GO:0005634,GO:0008270	AT5G35330.1	ATMBD2,MBD02,MBD2	methyl-CPG-binding domain protein 02	Uncharacterized protein
Glyma.01G002300	1	1	0.1	0.1	1	1	0	down	no	NOTEST		GO:0008324,GO:0006812,GO:0055085	AT4G10310.1	ATHKT1,HKT1	high-affinity K+ transporter 1	Uncharacterized protein
Glyma.01G002400	192.222	186.861	12.0806	11.6495	0.91505	0.998525	0.0524241	up	no	OK			AT2G06925.1	ATSPLA2-ALPHA,PLA2-ALPHA	Phospholipase A2 family protein	Uncharacterized protein
Glyma.01G002500	1	1	0.1	0.1	1	1	0	down	no	NOTEST			AT4G20010.1	OSB2,PTAC9	plastid transcriptionally active 9	Uncharacterized protein
Glyma.01G002600	460.765	470.185	11.7504	11.9496	0.94935	0.998525	-0.0242525	down	no	OK		GO:0003824	AT4G29680.1		Alkaline-phosphatase-like family protein	Uncharacterized protein
Glyma.01G002700	186.403	157.395	9.65243	8.10367	0.6233	0.998525	0.252317	up	no	OK		GO:0045454	AT4G29670.1	ACHT2	atypical CYS HIS rich thioredoxin 2	Uncharacterized protein
Glyma.01G002800	1	13.4663	0.1	1.45551	0.0007	0.0685956	-3.86345	down	no	OK			AT1G55190.1	PRA1.F2,PRA7	PRA1 (Prenylated rab acceptor) family protein	Ferritin
Glyma.01G002900	68.3436	47.4652	5.33573	3.67596	0.4434	0.998525	0.537565	up	no	OK		GO:0008168,GO:0008152	AT4G29590.1		S-adenosyl-L-methionine-dependent methyltransferases superfamily protein	Uncharacterized protein
Glyma.01G003000	23.4479	17.9995	1.05123	0.816361	0.6758	0.998525	0.364799	up	no	OK		GO:0003682	AT5G56840.1		myb-like transcription factor family protein	Uncharacterized protein
Glyma.01G003100	39.2445	30.4657	2.45417	1.97299	0.7274	0.998525	0.314852	up	no	OK			AT4G18400.1			Uncharacterized protein
Glyma.01G003200	23.4479	19.1327	0.553472	0.465331	1	1	0.250253	up	no	NOTEST			AT4G29540.2		bacterial transferase hexapeptide repeat-containing protein	Uncharacterized protein
Glyma.01G003300	3.49421	5.53319	0.337419	0.526173	1	1	-0.640996	down	no	NOTEST			AT5G56780.1	ATET2,ET2	effector of transcription2	Uncharacterized protein
Glyma.01G003400	45.0643	29.3324	1.36249	0.908708	0.435	0.998525	0.584357	up	no	OK			AT2G15690.1		Tetratricopeptide repeat (TPR)-like superfamily protein	Uncharacterized protein
Glyma.01G003500	1.8314	2.1333	0.164639	0.187219	1	1	-0.185421	down	no	NOTEST			AT5G56750.1	NDL1	N-MYC downregulated-like 1	UDP-glucose 6-dehydrogenase
Glyma.01G003600	172.269	110.93	4.1447	2.68807	0.23975	0.998525	0.624697	up	no	OK			AT5G11780.1			Uncharacterized protein
Glyma.01G003700	554.714	644.713	21.798	25.1954	0.58855	0.998525	-0.208965	down	no	OK			AT4G29520.1			Uncharacterized protein
Glyma.01G003800	385.939	334.189	12.7594	11.0104	0.6148	0.998525	0.212694	up	no	OK		GO:0008168,GO:0006479,GO:0008276,GO:0005737,GO:0008152	AT4G29510.1	ATPRMT11,ATPRMT1B,PRMT11,PRMT1B	arginine methyltransferase 11
Glyma.01G003900	1	1	0.1	0.1	1	1	0	down	no	NOTEST	K01762	GO:0030170,GO:0009058,GO:0016829,GO:0006520	AT4G26200.1	ACS7,ATACS7	1-amino-cyclopropane-1-carboxylate synthase 7	Uncharacterized protein
Glyma.01G004000	31.7619	28.1991	2.44391	2.15189	0.8236	0.998525	0.183587	up	no	OK			AT4G29460.1		Phospholipase A2 family protein	Uncharacterized protein
Glyma.01G004100	818.268	761.442	10.7289	10.1191	0.8229	0.998525	0.0844212	up	no	OK			AT2G19710.1		Regulator of Vps4 activity in the MVB pathway protein	Uncharacterized protein
Glyma.01G004200	84.1402	49.7318	4.42267	2.56519	0.2391	0.998525	0.785852	up	no	OK		GO:0008171	AT4G26220.1		S-adenosyl-L-methionine-dependent methyltransferases superfamily protein	Uncharacterized protein
Glyma.01G004300	1923.2	1749.68	183.259	164.416	0.67935	0.998525	0.156533	up	no	OK	K02910	GO:0003735,GO:0006412,GO:0005622,GO:0005840	AT2G19740.1		Ribosomal protein L31e family protein	Uncharacterized protein
Glyma.01G004400	10.9768	10.0664	0.404505	0.375611	1	1	0.106918	up	no	NOTEST			AT3G14330.1		Tetratricopeptide repeat (TPR)-like superfamily protein	Uncharacterized protein
Glyma.01G004500	1110.92	1100.3	40.0076	39.7914	0.9834	0.998525	0.00781743	up	no	OK	K12194	GO:0015031	AT4G29160.1	SNF7.1	SNF7 family protein	Uncharacterized protein
Glyma.01G004600	58.3667	61.0647	3.15531	3.27676	0.93505	0.998525	-0.0544883	down	no	OK			AT3G61640.1	AGP20,AtAGP20	arabinogalactan protein 20
Glyma.01G004700	52.5469	34.9989	2.26429	1.51967	0.43245	0.998525	0.575301	up	no	OK			AT4G29170.1	ATMND1	Mnd1 family protein	Uncharacterized protein
Glyma.01G004800	60.861	72.3977	0.995155	1.16558	0.70715	0.998525	-0.228055	down	no	OK		GO:0004672,GO:0005524,GO:0006468	AT4G29180.2	RHS16	root hair specific 16	Uncharacterized protein
Glyma.01G004900	145.664	121.129	8.34105	6.89253	0.6101	0.998525	0.275195	up	no	OK		GO:0003682	AT5G65790.1	ATMYB68,MYB68	myb domain protein 68	Uncharacterized protein
Glyma.01G005000	396.747	734.243	9.8847	18.1704	0.02895	0.658936	-0.878321	down	no	OK		GO:0046872	AT2G19810.1		CCCH-type zinc finger family protein	Uncharacterized protein
Glyma.01G005100	2.6628	1	0.172747	0.1	1	1	0.788661	down	no	NOTEST		GO:0005506,GO:0050113,GO:0019310,GO:0055114,GO:0005737	AT2G19800.1	MIOX2	myo-inositol oxygenase 2
Glyma.01G005200	96.6112	225.393	1.54628	3.48758	0.03095	0.68259	-1.17342	down	no	OK	K00681	GO:0003840,GO:0006749	AT4G29210.1	GGT3,GGT4	gamma-glutamyl transpeptidase 4	Uncharacterized protein
Glyma.01G005300	248.758	218.593	18.5363	16.2271	0.67535	0.998525	0.191948	up	no	OK			AT2G19790.1		SNARE-like superfamily protein	Uncharacterized protein
Glyma.01G005400	178.089	221.993	4.60491	5.44164	0.61935	0.998525	-0.240869	down	no	OK		GO:0003872,GO:0006096,GO:0005945	AT4G26270.1	PFK3	phosphofructokinase 3	Uncharacterized protein
Glyma.01G005500	162.292	131.329	3.7169	3.07968	0.60975	0.998525	0.271319	up	no	OK		GO:0003677,GO:0006355	AT4G29230.1	anac075,NAC075	NAC domain containing protein 75	Heat shock transcription factor HSFA2\x3b Uncharacterized protein
Glyma.01G005600	132.362	92.797	4.17618	2.93993	0.36395	0.998525	0.506402	up	no	OK		GO:0005515	AT4G29240.1		Leucine-rich repeat (LRR) family protein	Uncharacterized protein
Glyma.01G005700	1	1	0.1	0.1	1	1	0	down	no	NOTEST		GO:0003993	AT4G29260.1		HAD superfamily, subfamily IIIB acid phosphatase	Putative uncharacterized protein
Glyma.01G005800	11.8082	19.1327	0.397217	0.596839	1	1	-0.587414	down	no	NOTEST			AT4G29310.1		Protein of unknown function (DUF1005)	Uncharacterized protein
Glyma.01G005900	16.7966	374.988	1.52942	33.544	0.0012	0.0990559	-4.455	down	no	OK		GO:0003779,GO:0030036	AT4G29340.1	PRF4	profilin 4	Uncharacterized protein
Glyma.01G006000	227.141	365.922	11.6475	18.6099	0.13255	0.998525	-0.67605	down	no	OK			AT5G56550.1	ATOXS3,OXS3	oxidative stress 3	Uncharacterized protein
Glyma.01G006100	584.644	532.516	12.3286	11.1022	0.6911	0.998525	0.151163	up	no	OK		GO:0000166,GO:0004814,GO:0005524,GO:0006420,GO:0005737	AT4G26300.1	emb1027	Arginyl-tRNA synthetase, class Ic	Uncharacterized protein
Glyma.01G006200	592.958	998.301	201.902	325.481	0.07995	0.998525	-0.688918	down	no	OK						Uncharacterized protein
Glyma.01G006300	23.4479	31.599	1.04165	1.37654	0.8556	0.998525	-0.402176	down	no	OK						Uncharacterized protein
Glyma.01G006400	679.424	712.71	14.2267	14.9101	0.8597	0.998525	-0.0676889	down	no	OK		GO:0000166,GO:0004814,GO:0005524,GO:0006420,GO:0005737	AT4G26300.1	emb1027	Arginyl-tRNA synthetase, class Ic	Uncharacterized protein
Glyma.01G006500	366.817	356.855	4.83033	4.70636	0.9256	0.998525	0.0375101	up	no	OK		GO:0003677,GO:0003899,GO:0006351	AT5G45140.1	NRPC2	nuclear RNA polymerase C2
Glyma.01G006600	646.168	653.779	7.03421	7.33178	0.86995	0.998525	-0.0597751	down	no	OK		GO:0005515	AT4G29380.1		protein kinase family protein / WD-40 repeat family protein	Uncharacterized protein
Glyma.01G006700	220.49	236.726	4.05997	4.32338	0.83905	0.998525	-0.0906906	down	no	OK		GO:0008233,GO:0006508	AT5G19740.1		Peptidase M28 family protein
Glyma.01G006800	147.327	123.396	5.03094	4.2979	0.6655	0.998525	0.227196	up	no	OK		GO:0030599,GO:0042545,GO:0005618	AT5G19730.1		Pectin lyase-like superfamily protein	Uncharacterized protein
Glyma.01G006900	827.414	792.041	38.9201	36.8478	0.83395	0.998525	0.0789369	up	no	OK			AT3G51100.1			Uncharacterized protein
Glyma.01G007000	131.53	93.9303	3.60119	2.58683	0.3893	0.998525	0.477288	up	no	OK		GO:0005515	AT3G16490.1	IQD26	IQ-domain 26	Uncharacterized protein
Glyma.01G007100	18.4594	13.4663	1.0475	0.771731	0.61675	0.998525	0.44078	up	no	OK		GO:0015238,GO:0015297,GO:0006855,GO:0055085,GO:0016020	AT4G29140.1		MATE efflux family protein	Uncharacterized protein
Glyma.01G007200	339.381	309.257	7.76714	7.33084	0.8433	0.998525	0.083405	up	no	OK	K00844	GO:0005524,GO:0016773,GO:0005975	AT2G19860.1	ATHXK2,HXK2	hexokinase 2	Uncharacterized protein
Glyma.01G007300	20.1222	23.6659	0.537829	0.617408	0.7993	0.998525	-0.199077	down	no	OK	K00844	GO:0005524,GO:0016773,GO:0005975	AT2G19860.1	ATHXK2,HXK2	hexokinase 2	Uncharacterized protein
Glyma.01G007400	230.467	197.06	3.29186	2.8222	0.63295	0.998525	0.222083	up	no	OK		GO:0004672,GO:0005524,GO:0006468,GO:0005515	AT5G25930.1		Protein kinase family protein with leucine-rich repeat domain	Uncharacterized protein
Glyma.01G007500	4.32561	5.53319	0.144373	0.16038	1	1	-0.151693	down	no	NOTEST		GO:0004672,GO:0005524,GO:0006468,GO:0005515	AT5G25930.1		Protein kinase family protein with leucine-rich repeat domain	Uncharacterized protein
Glyma.01G007600	1	1	0.1	0.1	1	1	0	down	no	NOTEST						Uncharacterized protein
Glyma.01G007700	280.351	319.456	5.59548	6.34861	0.66875	0.998525	-0.182179	down	no	OK			AT2G37410.1	ATTIM17-2,TIM17,TIM17-2	translocase inner membrane subunit 17-2	Uncharacterized protein
Glyma.01G007800	342.706	348.922	5.79321	5.8841	0.9576	0.998525	-0.0224588	down	no	OK	K00558	GO:0003677,GO:0008168,GO:0006306	AT1G69770.1	CMT3	chromomethylase 3	Uncharacterized protein
Glyma.01G007900	70.0064	125.662	1.87867	3.26238	0.28755	0.998525	-0.796213	down	no	OK		GO:0016757	AT2G19880.2		Nucleotide-diphospho-sugar transferases superfamily protein	50S ribosomal protein L35
Glyma.01G008000	157.304	185.728	6.28311	7.36972	0.67145	0.998525	-0.230131	down	no	OK		GO:0020037	AT1G60660.1	ATCB5LP,B5 #5,CB5LP	cytochrome B5-like protein	DNA-directed RNA polymerase
Glyma.01G008100	91.6228	89.3971	3.26183	3.17009	0.94355	0.998525	0.0411578	up	no	OK			AT4G15450.1		Senescence/dehydration-associated protein-related	Uncharacterized protein
Glyma.01G008200	15.1338	7.79978	0.263746	0.178658	1	1	0.561949	up	no	NOTEST		GO:0005524,GO:0016887,GO:0042626,GO:0006810,GO:0055085,GO:0016021	AT3G28345.1		ABC transporter family protein	Uncharacterized protein
Glyma.01G008300	1.8314	1	0.163034	0.1	1	1	0.705173	down	no	NOTEST		GO:0004871,GO:0000160	AT3G16360.2	AHP4	HPT phosphotransmitter 4	Uncharacterized protein
Glyma.01G008400	918.037	781.841	31.6032	26.8084	0.52335	0.998525	0.237386	up	no	OK	K06892	GO:0016491,GO:0016706,GO:0055114	AT1G35190.1		2-oxoglutarate (2OG) and Fe(II)-dependent oxygenase superfamily protein	Uncharacterized protein
Glyma.01G008500	6222.38	5376.23	131.744	113.514	0.64685	0.998525	0.214867	up	no	OK		GO:0016616,GO:0016619,GO:0055114,GO:0051287	AT1G79750.1	ATNADP-ME4,NADP-ME4	NADP-malic enzyme 4	Uncharacterized protein
Glyma.01G008600	810.786	1007.37	16.5749	20.5197	0.4136	0.998525	-0.308009	down	no	OK	K06063	GO:0000398,GO:0005681	AT1G77180.1	SKIP	chromatin protein family	Uncharacterized protein
Glyma.01G008700	450.789	372.721	7.18106	5.96408	0.50505	0.998525	0.267897	up	no	OK		GO:0003968	AT2G19920.1		RNA-dependent RNA polymerase family protein	Uncharacterized protein
Glyma.01G008800	434.992	395.387	24.141	21.787	0.7091	0.998525	0.148018	up	no	OK	K02990	GO:0003735,GO:0019843,GO:0006412,GO:0005840	AT3G18760.1		Translation elongation factor EF1B/ribosomal protein S6 family protein	Uncharacterized protein
Glyma.01G008900	547.231	650.379	9.89958	11.744	0.5225	0.998525	-0.246485	down	no	OK			AT2G19950.2	GC1	golgin candidate 1	Uncharacterized protein
Glyma.01G009000	39.2445	53.1316	2.88885	3.86542	0.5722	0.998525	-0.42013	down	no	OK			AT4G29110.1			Uncharacterized protein
Glyma.01G009100	20.1222	31.599	0.511124	0.756018	0.46245	0.998525	-0.564747	down	no	OK		GO:0046983	AT1G19260.1		TTF-type zinc finger protein with HAT dimerisation domain	Uncharacterized protein
Glyma.01G009200	1585.65	1621.61	55.7273	56.7283	0.9447	0.998525	-0.0256844	down	no	OK			AT2G25770.1		Polyketide cyclase/dehydrase and lipid transport superfamily protein	Uncharacterized protein
Glyma.01G009300	871.478	792.041	16.4521	14.9233	0.7122	0.998525	0.140705	up	no	OK	K07151	GO:0004576,GO:0006486,GO:0016020	AT5G19690.1	STT3A	staurosporin and temperature sensitive 3-like A	Uncharacterized protein
Glyma.01G009400	447.463	452.052	5.98682	6.03704	0.9745	0.998525	-0.0120515	down	no	OK			AT2G25800.1		Protein of unknown function (DUF810)	Uncharacterized protein
Glyma.01G009500	16.7966	14.5996	0.966493	0.840635	0.8192	0.998525	0.20128	up	no	OK		GO:0003854,GO:0016616,GO:0006694,GO:0055114	AT1G32100.1	ATPRR1,PRR1	pinoresinol reductase 1	Uncharacterized protein
Glyma.01G009600	36.7503	23.6659	1.37153	0.902406	0.45205	0.998525	0.603938	up	no	OK		GO:0003682	AT5G45580.1		Homeodomain-like superfamily protein	Uncharacterized protein
Glyma.01G009700	1713.69	1720.21	32.728	32.7704	0.99545	0.998525	-0.00186784	down	no	OK						Uncharacterized protein
Glyma.01G009800	163.955	149.462	10.2678	9.28815	0.782	0.998525	0.144664	up	no	OK		GO:0003735,GO:0006412,GO:0005622,GO:0005840	AT5G45590.1		Ribosomal protein L35	Uncharacterized protein
Glyma.01G009900	369.311	373.855	10.471	10.5602	0.97705	0.998525	-0.0122379	down	no	OK			AT1G32080.1		membrane protein, putative	Uncharacterized protein
Glyma.01G010000	153.978	153.995	3.75607	3.74503	0.9931	0.998525	0.00424667	up	no	OK		GO:0003824,GO:0008152	AT4G19010.1		AMP-dependent synthetase and ligase family protein	Uncharacterized protein
Glyma.01G010100	238.781	240.126	4.5865	4.49489	0.94895	0.998525	0.0291078	up	no	OK		GO:0016020	AT1G32090.1		early-responsive to dehydration stress protein (ERD4)	Uncharacterized protein
Glyma.01G010200	2431.19	2115.73	68.0287	58.9946	0.6022	0.998525	0.205561	up	no	OK	K00855	GO:0005524,GO:0016301,GO:0008152	AT1G32060.1	PRK	phosphoribulokinase	Uncharacterized protein
Glyma.01G010300	1229.81	1023.23	53.3866	44.187	0.4691	0.998525	0.272856	up	no	OK		GO:0015031,GO:0016021	AT1G32050.1		SCAMP family protein	Uncharacterized protein
Glyma.01G010400	752.587	592.581	18.1283	14.2456	0.3654	0.998525	0.347727	up	no	OK		GO:0003676,GO:0005524,GO:0008026,GO:0004386	AT1G31970.1	STRS1	DEA(D/H)-box RNA helicase family protein
Glyma.01G010500	1095.13	875.905	15.5967	12.4687	0.39265	0.998525	0.32293	up	no	OK		GO:0043531	AT3G07040.1	RPM1,RPS3	NB-ARC domain-containing disease resistance protein	Uncharacterized protein
Glyma.01G010600	449.957	404.454	34.3084	30.5364	0.68235	0.998525	0.168032	up	no	OK			AT1G33810.1			Uncharacterized protein
Glyma.01G010700	11.8082	10.0664	0.255583	0.230263	1	1	0.150509	up	no	NOTEST		GO:0043531	AT3G07040.1	RPM1,RPS3	NB-ARC domain-containing disease resistance protein	40S ribosomal protein S8
Glyma.01G010800	165.618	144.929	3.34658	2.93034	0.69765	0.998525	0.191619	up	no	OK			AT5G45610.1	SUV2	protein dimerizations	Uncharacterized protein
Glyma.01G010900	143.17	123.396	8.68038	6.91143	0.5381	0.998525	0.328774	up	no	OK			AT1G31940.1			Uncharacterized protein
Glyma.01G011000	42.5701	39.5321	4.09014	3.75244	0.86955	0.998525	0.124321	up	no	OK						Uncharacterized protein
Glyma.01G011100	767.553	739.909	24.47	23.4934	0.87925	0.998525	0.0587586	up	no	OK	K03039	GO:0005515	AT5G45620.1		Proteasome component (PCI) domain protein	Uncharacterized protein
Glyma.01G011200	904.734	762.575	13.4803	11.3965	0.51495	0.998525	0.242262	up	no	OK		GO:0003924,GO:0004871,GO:0019001,GO:0031683,GO:0007186	AT1G31930.1	XLG3	extra-large GTP-binding protein 3	Uncharacterized protein
Glyma.01G011300	568.016	475.851	10.7037	8.95837	0.5194	0.998525	0.256801	up	no	OK			AT1G31920.1		Tetratricopeptide repeat (TPR)-like superfamily protein	Uncharacterized protein
Glyma.01G011400	61.6924	68.9978	2.44423	2.71313	0.81785	0.998525	-0.150578	down	no	OK	K12189		AT4G19003.1	VPS25	E2F/DP family winged-helix DNA-binding domain	Uncharacterized protein
Glyma.01G011500	6.81981	10.0664	0.251237	0.334801	1	1	-0.414255	down	no	NOTEST		GO:0004806,GO:0006629	AT4G16070.1		Mono-/di-acylglycerol lipase, N-terminal;Lipase, class 3	Uncharacterized protein
Glyma.01G011600	4.32561	14.5996	0.184598	0.444797	1	1	-1.26876	down	no	NOTEST		GO:0004806,GO:0006629	AT4G16070.1		Mono-/di-acylglycerol lipase, N-terminal;Lipase, class 3	Lipoxygenase
Glyma.01G011700	33.4247	22.5326	0.937853	0.654519	0.50085	0.998525	0.518927	up	no	OK			AT1G31920.1		Tetratricopeptide repeat (TPR)-like superfamily protein	Uncharacterized protein
Glyma.01G011800	1.8314	6.66648	0.153254	0.459929	1	1	-1.58549	down	no	NOTEST			AT4G16070.1		Mono-/di-acylglycerol lipase, N-terminal;Lipase, class 3	Uncharacterized protein
Glyma.01G011900	334.392	277.524	6.28927	5.22105	0.53505	0.998525	0.268553	up	no	OK		GO:0005515	AT3G18670.1		Ankyrin repeat family protein	Uncharacterized protein
Glyma.01G012000	79.1518	58.7981	1.04533	0.798021	0.5254	0.998525	0.38946	up	no	OK		GO:0005515,GO:0043531	AT3G14470.1		NB-ARC domain-containing disease resistance protein	Uncharacterized protein
Glyma.01G012100	203.031	140.395	4.67999	3.24846	0.29125	0.998525	0.52675	up	no	OK		GO:0004806,GO:0006629	AT4G16070.1		Mono-/di-acylglycerol lipase, N-terminal;Lipase, class 3	Uncharacterized protein
Glyma.01G012200	13.471	6.66648	0.454648	0.260542	1	1	0.803234	up	no	NOTEST		GO:0004806,GO:0006629	AT4G16070.1		Mono-/di-acylglycerol lipase, N-terminal;Lipase, class 3	Uncharacterized protein
Glyma.01G012300	56.7039	53.1316	9.71754	8.901	0.8547	0.998525	0.126624	up	no	OK			AT1G68310.2		Protein of unknown function (DUF59)	Thymidine kinase
Glyma.01G012400	365.986	346.655	11.2845	10.6496	0.83675	0.998525	0.0835433	up	no	OK			AT1G32160.1		Protein of unknown function (DUF760)	Uncharacterized protein
Glyma.01G012500	654.482	701.377	15.6287	16.6913	0.80205	0.998525	-0.0948985	down	no	OK		GO:0003677,GO:0006351,GO:0005634	AT1G32130.1	ATIWS1,IWS1	Transcription elongation factor (TFIIS) family protein	Uncharacterized protein
Glyma.01G012600	9.31402	27.0658	5.7203	16.2963	0.5984	0.998525	-1.51038	down	no	OK						Uncharacterized protein
Glyma.01G012700	348.526	329.656	9.63949	9.08908	0.839	0.998525	0.0848225	up	no	OK		GO:0003777,GO:0005524,GO:0008017,GO:0007018	AT3G23670.1	KINESIN-12B,PAKRP1L	phragmoplast-associated kinesin-related protein, putative	Uncharacterized protein
Glyma.01G012800	2.6628	5.53319	0.140892	0.211121	1	1	-0.58348	down	no	NOTEST		GO:0004806,GO:0006629	AT4G16070.1		Mono-/di-acylglycerol lipase, N-terminal;Lipase, class 3	Uncharacterized protein
Glyma.01G012900	1	4.39989	0.1	0.262556	1	1	-1.39263	down	no	NOTEST		GO:0004386,GO:0005524,GO:0003678,GO:0000723,GO:0006281	AT3G51690.1		PIF1 helicase	Uncharacterized protein
Glyma.01G013000	17.628	29.3324	2.28699	3.76307	0.42555	0.998525	-0.71846	down	no	OK			AT3G18670.1		Ankyrin repeat family protein	Uncharacterized protein
Glyma.01G013100	1.8314	2.1333	0.111572	0.115745	1	1	-0.0529749	down	no	NOTEST		GO:0005515,GO:0043531	AT3G14470.1		NB-ARC domain-containing disease resistance protein	CLE20 protein\x3b Uncharacterized protein
Glyma.01G013200	1	1	0.1	0.1	1	1	0	down	no	NOTEST		GO:0004806,GO:0006629	AT3G14075.1		Mono-/di-acylglycerol lipase, N-terminal;Lipase, class 3	Uncharacterized protein
Glyma.01G013300	1.8314	4.39989	0.114451	0.158961	1	1	-0.473943	down	no	NOTEST		GO:0005515	AT5G04700.1		Ankyrin repeat family protein	Uncharacterized protein
Glyma.01G013400	3.49421	1	0.334496	0.1	1	1	1.74199	up	no	NOTEST		GO:0004672,GO:0005524,GO:0006468	AT4G23180.1	CRK10,RLK4	cysteine-rich RLK (RECEPTOR-like protein kinase) 10	Uncharacterized protein
Glyma.01G013500	157.304	166.461	2.93958	3.09879	0.8801	0.998525	-0.0760949	down	no	OK		GO:0004672,GO:0005524,GO:0006468	AT4G21410.1	CRK29	cysteine-rich RLK (RECEPTOR-like protein kinase) 29	Uncharacterized protein
Glyma.01G013600	449.126	475.851	11.3564	11.971	0.84485	0.998525	-0.0760381	down	no	OK		GO:0003700,GO:0043565,GO:0006355,GO:0003677,GO:0006351,GO:0005634	AT2G35530.1	AtbZIP16,bZIP16	basic region/leucine zipper transcription factor 16	Uncharacterized protein
Glyma.01G013700	9.31402	8.93312	0.801104	0.761648	0.9102	0.998525	0.0728651	up	no	OK						Uncharacterized protein
Glyma.01G013800	57.5353	72.3977	1.27738	1.58284	0.63245	0.998525	-0.309328	down	no	OK			AT2G35540.1		DNAJ heat shock N-terminal domain-containing protein	Uncharacterized protein
Glyma.01G013900	214.67	212.926	8.06917	7.96205	0.96705	0.998525	0.0192804	up	no	OK		GO:0004553,GO:0005975,GO:0016762,GO:0006073,GO:0005618,GO:0048046	AT1G32170.1	XTH30,XTR4	xyloglucan endotransglucosylase/hydrolase 30	Uncharacterized protein
Glyma.01G014000	1976.41	1559.28	24.9729	19.6048	0.3601	0.998525	0.349156	up	no	OK		GO:0016760,GO:0030244,GO:0016020	AT3G03050.1	ATCSLD3,CSLD3,KJK	cellulose synthase-like D3	Uncharacterized protein
Glyma.01G014100	241.275	155.128	6.00992	3.90663	0.18885	0.998525	0.621421	up	no	OK			AT1G32190.1		alpha/beta-Hydrolases superfamily protein
Glyma.01G014200	216.333	248.059	5.46056	6.22805	0.68165	0.998525	-0.189732	down	no	OK	K00630	GO:0016746,GO:0008152	AT1G32200.1	ACT1,ATS1	phospholipid/glycerol acyltransferase family protein	Uncharacterized protein
Glyma.01G014300	1	1	0.1	0.1	1	1	0	down	no	NOTEST		GO:0004579,GO:0008250,GO:0016021	AT2G35520.2	DAD2	Defender against death (DAD family) protein	Uncharacterized protein
Glyma.01G014400	222.984	252.592	8.90852	10.0827	0.70015	0.998525	-0.178624	down	no	OK		GO:0003854,GO:0016616,GO:0006694,GO:0055114,GO:0003824,GO:0050662,GO:0044237	AT1G32220.1		NAD(P)-binding Rossmann-fold superfamily protein	Uncharacterized protein
Glyma.01G014500	258.735	248.059	7.98567	7.52293	0.8478	0.998525	0.0861188	up	no	OK						Peroxisomal monodehydroascorbate reductase
Glyma.01G014600	1393.6	1248.76	21.7769	19.6202	0.68275	0.998525	0.150459	up	no	OK			AT5G46880.1	HB-7,HDG5	homeobox-7
Glyma.01G014700	1852.53	1891.34	26.8877	27.5049	0.9289	0.998525	-0.0327423	down	no	OK		GO:0005515,GO:0005634	AT5G46910.1		Transcription factor jumonji (jmj) family protein / zinc finger (C5HC2 type) family protein	Uncharacterized protein
Glyma.01G014800	187.234	173.261	6.90331	6.36279	0.8063	0.998525	0.117629	up	no	OK		GO:0003682	AT1G32240.1	KAN2	Homeodomain-like superfamily protein	Uncharacterized protein
Glyma.01G014900	148.99	109.796	4.59586	3.39204	0.4253	0.998525	0.438182	up	no	OK			AT2G35500.1	SKL2	shikimate kinase like 2	Uncharacterized protein
Glyma.01G015000	2483.57	2338.99	44.636	41.9437	0.8143	0.998525	0.0897536	up	no	OK			AT1G32230.1	ATP8,CEO,CEO1,RCD1	WWE protein-protein interaction domain protein family	Uncharacterized protein
Glyma.01G015100	558.871	529.116	19.5094	18.1212	0.78265	0.998525	0.106491	up	no	OK		GO:0005198,GO:0009507	AT2G35490.1		Plastid-lipid associated protein PAP / fibrillin family protein	Uncharacterized protein
Glyma.01G015200	81.646	74.6643	3.06499	2.79527	0.8335	0.998525	0.132895	up	no	OK			AT1G32230.1	ATP8,CEO,CEO1,RCD1	WWE protein-protein interaction domain protein family	Uncharacterized protein
Glyma.01G015300	273.7	208.393	13.6883	11.3451	0.5506	0.998525	0.270874	up	no	OK			AT1G32260.1			Uncharacterized protein
Glyma.01G015400	236.287	187.994	15.1921	11.9941	0.473	0.998525	0.340996	up	no	OK			AT2G35470.1			Uncharacterized protein
Glyma.01G015500	598.778	522.316	24.9258	21.6328	0.60705	0.998525	0.204419	up	no	OK		GO:0003676	AT4G17720.1		RNA-binding (RRM/RBD/RNP motifs) family protein	Uncharacterized protein
Glyma.01G015600	302.799	355.722	9.85027	11.5116	0.598	0.998525	-0.224853	down	no	OK		GO:0016020,GO:0005515	AT5G46860.1	ATSYP22,ATVAM3,SGR3,SYP22,VAM3	Syntaxin/t-SNARE family protein	Uncharacterized protein
Glyma.01G015700	59.1981	75.7976	2.56514	3.39113	0.57595	0.998525	-0.402729	down	no	OK			AT1G32310.1
Glyma.01G015800	38.4131	233.326	2.17457	12.8893	0.0017	0.123913	-2.56737	down	no	OK		GO:0004672,GO:0005524,GO:0006468	AT1G32320.1	ATMKK10,MKK10	MAP kinase kinase 10	Uncharacterized protein
Glyma.01G015900	416.701	420.32	8.35935	8.40954	0.9843	0.998525	-0.00863612	down	no	OK		GO:0003700,GO:0043565,GO:0006355,GO:0005634	AT1G32330.1	ATHSFA1D,HSFA1D	heat shock transcription factor A1D	Uncharacterized protein
Glyma.01G016000	2.6628	1	2.07745	0.1	1	1	4.37674	up	no	NOTEST						Uncharacterized protein
Glyma.01G016100	34.2561	46.3319	0.766236	1.00577	0.58105	0.998525	-0.39244	down	no	OK			AT1G05670.1		Pentatricopeptide repeat (PPR-like) superfamily protein	Uncharacterized protein
Glyma.01G016200	58.983	56.5315	1.65165	1.58084	0.9233	0.998525	0.0632166	up	no	OK		GO:0008270	AT1G32340.1	NHL8	NDR1/HIN1-like 8	Uncharacterized protein
Glyma.01G016300	5.37218	1	2.03712	0.1	1	1	4.34846	up	no	LOWDATA		GO:0005515	AT1G32340.1	NHL8	NDR1/HIN1-like 8
Glyma.01G016400	70.0064	92.797	3.11632	4.12598	0.5176	0.998525	-0.404893	down	no	OK	K07441		AT4G18230.1			Ribose-phosphate pyrophosphokinase
Glyma.01G016500	2665.64	2298.19	30.4054	26.2466	0.5885	0.998525	0.212197	up	no	OK		GO:0005524,GO:0016887,GO:0042626,GO:0006810,GO:0055085,GO:0016021	AT4G25960.1	PGP2	P-glycoprotein 2	Uncharacterized protein
Glyma.01G016600	5.15701	8.93308	0.264587	0.412464	1	1	-0.640526	down	no	NOTEST		GO:0003682	AT4G17785.1	MYB39	myb domain protein 39	Uncharacterized protein
Glyma.01G016700	30.0991	50.8651	1.60433	2.66047	0.3429	0.998525	-0.72971	down	no	OK		GO:0000287,GO:0005524,GO:0047325,GO:0052725,GO:0052726,GO:0032957,GO:0005622	AT5G16760.1		Inositol 1,3,4-trisphosphate 5/6-kinase family protein	Uncharacterized protein
Glyma.01G016800	493.19	560.849	15.1523	17.1529	0.64655	0.998525	-0.178916	down	no	OK			AT4G17790.1		SNARE associated Golgi protein family	Uncharacterized protein
Glyma.01G016900	418.364	334.189	9.59441	7.65696	0.4334	0.998525	0.325422	up	no	OK		GO:0003676	AT5G46840.1		RNA-binding (RRM/RBD/RNP motifs) family protein	Uncharacterized protein
Glyma.01G017000	503.998	718.377	21.1038	29.8921	0.19665	0.998525	-0.502261	down	no	OK			AT4G17940.1		Tetratricopeptide repeat (TPR)-like superfamily protein	Uncharacterized protein
Glyma.01G017100	586.307	571.048	21.9166	21.2443	0.9103	0.998525	0.0449482	up	no	OK		GO:0003854,GO:0016616,GO:0006694,GO:0055114,GO:0003824,GO:0050662,GO:0044237	AT2G23910.1		NAD(P)-binding Rossmann-fold superfamily protein	Serine/threonine-protein phosphatase
Glyma.01G017200	1	10.0664	0.1	0.706132	0.00125	0.1016	-2.81994	down	no	OK		GO:0046872,GO:0008270,GO:0005515	AT4G17920.1		RING/U-box superfamily protein	Uncharacterized protein
Glyma.01G017300	63.3552	71.2644	2.24284	2.49656	0.81375	0.998525	-0.154615	down	no	OK		GO:0046872,GO:0008270,GO:0004842,GO:0005680,GO:0005515	AT5G17600.1		RING/U-box superfamily protein	Uncharacterized protein
Glyma.01G017400	105.757	67.8645	4.68316	3.00863	0.3005	0.998525	0.638376	up	no	OK		GO:0003676	AT2G35410.1		RNA-binding (RRM/RBD/RNP motifs) family protein	Uncharacterized protein
Glyma.01G017500	1	1	0.1	0.1	1	1	0	down	no	NOTEST		GO:0016021	AT5G46700.1	TET1,TRN2	Tetraspanin family protein	Uncharacterized protein
Glyma.01G017600	1	1	0.1	0.1	1	1	0	down	no	NOTEST		GO:0016021	AT2G19580.1	TET2	tetraspanin2	Uncharacterized protein
Glyma.01G017700	2614.93	2519.19	68.4922	65.7613	0.8815	0.998525	0.0587009	up	no	OK			AT4G17900.1		PLATZ transcription factor family protein	Uncharacterized protein
Glyma.01G017800	111.576	156.262	5.91279	8.1973	0.3814	0.998525	-0.47131	down	no	OK			AT1G32690.1			Uncharacterized protein
Glyma.01G017900	60.0295	74.6643	3.15855	3.89101	0.649	0.998525	-0.300882	down	no	OK			AT5G46720.1		AIG2-like (avirulence induced gene) family protein	Uncharacterized protein
Glyma.01G018000	58.3667	59.9314	3.61723	3.68427	0.96845	0.998525	-0.0264935	down	no	OK						Uncharacterized protein
Glyma.01G018100	1244.78	1643.15	84.8042	106.367	0.38445	0.998525	-0.326843	down	no	OK						Uncharacterized protein
Glyma.01G018200	1	2.1333	0.1	0.324392	1	1	-1.69774	down	no	NOTEST						Uncharacterized protein
Glyma.01G018300	118.228	104.13	2.13915	1.88983	0.7428	0.998525	0.178781	up	no	OK		GO:0004221,GO:0006511	AT4G17895.1	UBP20	ubiquitin-specific protease 20	Uncharacterized protein
Glyma.01G018400	2968.27	4497.92	78.1832	118.028	0.16265	0.998525	-0.594199	down	no	OK		GO:0046983	AT4G17880.1		Basic helix-loop-helix (bHLH) DNA-binding family protein	Uncharacterized protein
Glyma.01G018500	1	8.93308	0.1	0.851973	0.00275	0.170706	-3.09081	down	no	OK			AT2G35215.1			Uncharacterized protein
Glyma.01G018600	158.966	126.796	10.1161	8.03005	0.51855	0.998525	0.333172	up	no	OK			AT1G32630.1			Uncharacterized protein
Glyma.01G018700	171.437	182.327	4.76785	4.98961	0.89065	0.998525	-0.0655882	down	no	OK			AT2G35230.1	IKU1	VQ motif-containing protein	Uncharacterized protein
Glyma.01G018800	11.8082	5.53319	0.459838	0.250266	1	1	0.877663	up	no	NOTEST	K14496		AT5G46790.1	PYL1,RCAR12	PYR1-like 1	Uncharacterized protein
Glyma.01G018900	2.6628	12.333	0.289824	1.37463	0.18835	0.998525	-2.24579	down	no	OK						Uncharacterized protein
Glyma.01G019000	70.0064	180.061	2.31379	5.82033	0.0283	0.652168	-1.33084	down	no	OK	K03454		AT5G46800.1	BOU	Mitochondrial substrate carrier family protein	Uncharacterized protein
Glyma.01G019100	299.473	249.192	5.87691	4.90922	0.5519	0.998525	0.259564	up	no	OK			AT5G65685.1		UDP-Glycosyltransferase superfamily protein
Glyma.01G019200	160.629	159.662	3.04554	3.0206	0.9789	0.998525	0.0118629	up	no	OK	K01610	GO:0004612,GO:0005524,GO:0006094	AT4G37870.1	PCK1,PEPCK	phosphoenolpyruvate carboxykinase 1	Uncharacterized protein
Glyma.01G019300	432.498	424.853	8.00487	7.84617	0.9415	0.998525	0.0288894	up	no	OK			AT2G22680.1		Zinc finger (C3HC4-type RING finger) family protein	Uncharacterized protein
Glyma.01G019400	989.537	855.506	29.4611	25.3901	0.56105	0.998525	0.214545	up	no	OK		GO:0006355,GO:0005634	AT2G22670.4	IAA8	indoleacetic acid-induced protein 8
Glyma.01G019500	13.471	8.93308	1.03469	0.688776	0.55015	0.998525	0.587092	up	no	OK			AT5G65660.1		hydroxyproline-rich glycoprotein family protein	Uncharacterized protein
Glyma.01G019600	119.059	101.863	3.07188	2.63064	0.69185	0.998525	0.223708	up	no	OK			AT3G53440.1		Homeodomain-like superfamily protein	Uncharacterized protein
Glyma.01G019700	1128.38	952.969	38.8134	32.5618	0.49515	0.998525	0.253374	up	no	OK		GO:0046983	AT5G65640.1	bHLH093	beta HLH protein 93
Glyma.01G019800	1938.17	1401.75	30.6019	22.1109	0.21055	0.998525	0.468863	up	no	OK			AT2G22660.2		Protein of unknown function (duplicated DUF1399)	Uncharacterized protein
Glyma.01G019900	126.542	83.7307	3.46989	2.31432	0.30585	0.998525	0.584302	up	no	OK			AT4G37920.1			Uncharacterized protein
Glyma.01G020000	1	1	0.1	0.1	1	1	0	down	no	NOTEST		GO:0005524,GO:0016887,GO:0016020	AT3G55100.1		ABC-2 type transporter family protein	Uncharacterized protein
Glyma.01G020100	15.9652	10.0664	0.293865	0.217249	1	1	0.435804	up	no	NOTEST		GO:0004672,GO:0005524,GO:0006468	AT1G67720.1		Leucine-rich repeat protein kinase family protein	Uncharacterized protein
Glyma.01G020200	144.001	144.929	8.34887	8.33989	0.993	0.998525	0.00155259	up	no	OK	K05752		AT2G22640.1	ATBRK1,BRK1,HSPC300	BRICK1, putative	Uncharacterized protein
Glyma.01G020300	1447.64	1510.55	21.2565	22.1342	0.87265	0.998525	-0.0583732	down	no	OK	K01414	GO:0004222,GO:0006508	AT5G65620.1		Zincin-like metalloproteases family protein	Uncharacterized protein
Glyma.01G020400	6.81981	7.79978	0.537622	0.606305	1	1	-0.173452	down	no	NOTEST						Uncharacterized protein
Glyma.01G020500	1	2.1333	0.1	0.130813	1	1	-0.387506	up	no	NOTEST		GO:0003677,GO:0046983,GO:0003700,GO:0006355,GO:0005634	AT4G37940.1	AGL21	AGAMOUS-like 21	Uncharacterized protein
Glyma.01G020600	1	1	0.1	0.1	1	1	0	down	no	NOTEST		GO:0030246	AT5G10530.1		Concanavalin A-like lectin protein kinase family protein	Uncharacterized protein
Glyma.01G020700	1	1	0.1	0.1	1	1	0	down	no	NOTEST		GO:0030246	AT5G10530.1		Concanavalin A-like lectin protein kinase family protein	Uncharacterized protein
Glyma.01G020800	124.879	105.263	2.43956	2.06423	0.6632	0.998525	0.241017	up	no	OK			AT2G22620.1		Rhamnogalacturonate lyase family protein	Uncharacterized protein
Glyma.01G020900	217.996	289.991	7.55183	9.97959	0.3779	0.998525	-0.402154	down	no	OK	K00083	GO:0008270,GO:0016491,GO:0055114	AT4G37980.1	ATCAD7,CAD7,ELI3,ELI3-1	elicitor-activated gene 3-1	Uncharacterized protein
Glyma.01G021000	49.2213	190.261	1.79926	6.73855	0.00675	0.298812	-1.90503	down	no	OK		GO:0008270,GO:0016491,GO:0055114	AT4G37990.1	ATCAD8,CAD-B2,ELI3,ELI3-2	elicitor-activated gene 3-2	Uncharacterized protein
Glyma.01G021100	92.4542	90.5304	2.86551	2.79661	0.95235	0.998525	0.0351129	up	no	OK		GO:0003677,GO:0006355	AT5G65590.1		Dof-type zinc finger DNA-binding family protein	Uncharacterized protein
Glyma.01G021200	386.771	327.389	5.33261	4.51928	0.5592	0.998525	0.238749	up	no	OK		GO:0003777,GO:0005524,GO:0008017,GO:0007018	AT2G22610.2		Di-glucose binding protein with Kinesin motor domain	Uncharacterized protein
Glyma.01G021300	194.717	216.326	6.21614	6.87032	0.7625	0.998525	-0.144358	down	no	OK			AT4G38040.1		Exostosin family protein	Uncharacterized protein
Glyma.01G021400	972.078	937.103	19.4814	18.7189	0.8782	0.998525	0.0576017	up	no	OK		GO:0003723	AT2G22600.1		RNA-binding KH domain-containing protein	Uncharacterized protein
Glyma.01G021500	6.81981	1	0.571677	0.1	1	1	2.5152	up	no	NOTEST						Uncharacterized protein
Glyma.01G021600	625.383	575.581	14.9934	13.7717	0.7435	0.998525	0.122621	up	no	OK			AT5G65540.1			Uncharacterized protein
Glyma.01G021700	1.8314	6.66648	0.123197	0.257523	1	1	-1.06373	down	no	NOTEST		GO:0016758,GO:0008152	AT1G22380.1	AtUGT85A3,UGT85A3	UDP-glucosyl transferase 85A3	Uncharacterized protein
Glyma.01G021800	7.65122	7.79978	0.526035	0.531914	1	1	-0.0160342	down	no	NOTEST			AT2G29880.1			Uncharacterized protein
Glyma.01G021900	7.65122	17.9995	0.524256	1.17531	0.23415	0.998525	-1.1647	down	no	OK		GO:0016758,GO:0008152	AT1G22380.1	AtUGT85A3,UGT85A3	UDP-glucosyl transferase 85A3	Uncharacterized protein
Glyma.01G022000	1	1	0.1	0.1	1	1	0	down	no	NOTEST			AT4G16100.1		Protein of unknown function (DUF789)	Uncharacterized protein
Glyma.01G022100	2104.45	2429.65	143.663	164.385	0.6185	0.998525	-0.19439	down	no	OK	K11251	GO:0003677,GO:0043565,GO:0005622	AT1G51060.1	HTA10	histone H2A 10	Uncharacterized protein
Glyma.01G022200	3.49421	1	0.577402	0.1	1	1	2.52958	up	no	NOTEST			AT3G63200.1	PLA IIIB,PLP9	PATATIN-like protein 9	Uncharacterized protein
Glyma.01G022300	38.4131	70.1311	1.07834	1.90156	0.2383	0.998525	-0.818371	down	no	OK		GO:0016758,GO:0008152	AT1G22380.1	AtUGT85A3,UGT85A3	UDP-glucosyl transferase 85A3	Uncharacterized protein
Glyma.01G022400	828.245	585.781	19.1073	13.4958	0.1942	0.998525	0.501613	up	no	OK		GO:0004672,GO:0005524,GO:0006468	AT5G65530.1		Protein kinase superfamily protein	Uncharacterized protein
Glyma.01G022500	24.2793	23.6659	0.640024	0.624198	0.96745	0.998525	0.0361223	up	no	OK	K09285	GO:0003700,GO:0006355	AT5G10510.2	AIL6,PLT3	AINTEGUMENTA-like 6	Uncharacterized protein
Glyma.01G022600	165.618	117.73	2.97658	2.1351	0.35725	0.998525	0.479352	up	no	OK		GO:0004672,GO:0005524,GO:0006468,GO:0004842,GO:0016567,GO:0000151	AT5G65500.1		U-box domain-containing protein kinase family protein	Uncharacterized protein
Glyma.01G022700	344.369	336.456	5.64354	5.50432	0.92755	0.998525	0.0360361	up	no	OK		GO:0005215,GO:0006810,GO:0055085,GO:0016020	AT4G38050.1		Xanthine/uracil permease family protein
Glyma.01G022800	668.616	786.375	14.5343	17.7611	0.4524	0.998525	-0.289259	down	no	OK			AT5G65490.1			Uncharacterized protein
Glyma.01G022900	219.659	227.659	3.12134	3.22621	0.91895	0.998525	-0.0476748	down	no	OK			AT2G22560.1		Kinase interacting (KIP1-like) family protein	Uncharacterized protein
Glyma.01G023000	1076.83	985.835	45.2049	41.1613	0.71035	0.998525	0.135191	up	no	OK			AT4G38060.2
Glyma.01G023100	8.48262	45.1986	0.261176	1.02476	0.0242	0.600373	-1.97219	down	no	OK			AT4G38070.1		basic helix-loop-helix (bHLH) DNA-binding superfamily protein	Uncharacterized protein
Glyma.01G023200	752.587	700.244	13.4227	12.428	0.7644	0.998525	0.111081	up	no	OK		GO:0055085,GO:0016020	AT5G10490.2	MSL2	MSCS-like 2
Glyma.01G023300	1608.1	1546.82	35.094	33.6279	0.8697	0.998525	0.0615657	up	no	OK			AT5G65470.1		O-fucosyltransferase family protein
Glyma.01G023400	1.8314	2.1333	0.190623	0.221784	1	1	-0.218433	down	no	NOTEST			AT5G10480.3	PAS2,PEP	Protein-tyrosine phosphatase-like, PTPLA	Uncharacterized protein
Glyma.01G023500	41.7387	46.3319	1.5985	1.73128	0.87225	0.998525	-0.11512	down	no	OK		GO:0003677,GO:0046983,GO:0003700,GO:0006355,GO:0005634	AT2G22540.1	AGL22,SVP	K-box region and MADS-box transcription factor family protein	Uncharacterized protein
Glyma.01G023600	667.784	661.712	7.89786	7.80134	0.95945	0.998525	0.0177398	up	no	OK		GO:0003777,GO:0005524,GO:0008017,GO:0007018	AT5G10470.2	KAC1,KCA1	kinesin like protein for actin based chloroplast movement 1	Uncharacterized protein
Glyma.01G023700	114.071	191.394	1.77717	2.92554	0.1619	0.998525	-0.719121	down	no	OK		GO:0003824	AT2G22530.1		Alkaline-phosphatase-like family protein
Glyma.01G023800	15.1338	20.266	0.60982	0.791663	0.66685	0.998525	-0.376503	down	no	OK		GO:0046983	AT4G38070.1		basic helix-loop-helix (bHLH) DNA-binding superfamily protein	Uncharacterized protein
Glyma.01G023900	336.886	359.122	4.69542	4.99084	0.82995	0.998525	-0.0880284	down	no	OK		GO:0004221,GO:0006511	AT5G65450.1	UBP17	ubiquitin-specific protease 17	Elongation factor 1-alpha
Glyma.01G024000	2198.4	2961.17	81.018	108.582	0.28705	0.998525	-0.422471	down	no	OK			AT2G22500.1	ATPUMP5,DIC1,UCP5	uncoupling protein 5	Uncharacterized protein
Glyma.01G024100	27.6049	49.7318	0.684336	1.16724	0.285	0.998525	-0.770324	down	no	OK			AT1G19260.1		TTF-type zinc finger protein with HAT dimerisation domain	Uncharacterized protein
Glyma.01G024200	1	1	0.1	0.1	1	1	0	down	no	NOTEST			AT1G31880.1	BRX,NLM9	DZC (Disease resistance/zinc finger/chromosome condensation-like region) domain containing protein	Putative NADH-dependent hydroxypyruvate reductase\x3b Uncharacterized protein
Glyma.01G024300	177.257	142.662	7.92339	6.35137	0.5342	0.998525	0.31905	up	no	OK						Uncharacterized protein
Glyma.01G024400	1	1	0.1	0.1	1	1	0	down	no	NOTEST						Uncharacterized protein
Glyma.01G024500	240.444	236.726	7.14986	7.01363	0.95115	0.998525	0.0277537	up	no	OK						Uncharacterized protein
Glyma.01G024600	804.134	888.371	35.7136	39.2209	0.724	0.998525	-0.135149	down	no	OK			AT4G38100.1			Syringolide-induced protein 1-3-1B\x3b Uncharacterized protein
Glyma.01G024700	152.315	116.596	4.54085	3.47952	0.47595	0.998525	0.384074	up	no	OK		GO:0005634	AT5G65420.1	CYCD4;1	CYCLIN D4;1	Uncharacterized protein
Glyma.01G024800	33.4247	66.7312	0.892283	1.70097	0.1897	0.998525	-0.930784	down	no	OK	K00850	GO:0003872,GO:0006096,GO:0005945	AT2G22480.1	PFK5	phosphofructokinase 5	Uncharacterized protein
Glyma.01G024900	1.8314	1	0.203695	0.1	1	1	1.02641	up	no	NOTEST			AT1G26290.1			Uncharacterized protein
Glyma.01G025000	547.231	688.911	14.2545	17.8653	0.4023	0.998525	-0.325743	down	no	OK			AT4G24660.1	ATHB22,HB22,MEE68	homeobox protein 22	Uncharacterized protein
Glyma.01G025100	2893.45	3357.82	124.043	143.136	0.61515	0.998525	-0.206546	down	no	OK						Uncharacterized protein
Glyma.01G025200	340.212	314.923	8.96521	8.2762	0.78495	0.998525	0.115369	up	no	OK		GO:0015238,GO:0015297,GO:0006855,GO:0055085,GO:0016020	AT5G65380.1		MATE efflux family protein	Uncharacterized protein
Glyma.01G025300	104.925	101.863	2.96818	2.87362	0.9347	0.998525	0.0467093	up	no	OK			AT1G67900.1		Phototropic-responsive NPH3 family protein	Uncharacterized protein
Glyma.01G025400	9.31402	11.1997	0.405424	0.472894	1	1	-0.222085	down	no	NOTEST		GO:0003700,GO:0006355	AT1G24590.1	DRN-LIKE,DRNL,ESR2,SOB2	DORNROSCHEN-like	Uncharacterized protein
Glyma.01G025500	301.968	268.458	11.5416	10.0595	0.63945	0.998525	0.198285	up	no	OK		GO:0016491,GO:0016706,GO:0055114	AT4G10500.1		2-oxoglutarate (2OG) and Fe(II)-dependent oxygenase superfamily protein	Uncharacterized protein
Glyma.01G025600	215.502	233.326	6.07027	6.54279	0.80855	0.998525	-0.108145	down	no	OK		GO:0005515	AT1G12970.1	PIRL3	plant intracellular ras group-related LRR 3	Uncharacterized protein
Glyma.01G025700	1	1	0.1	0.1	1	1	0	down	no	NOTEST						Uncharacterized protein
Glyma.01G025800	60.0295	58.7981	2.39938	2.33994	0.95335	0.998525	0.0361901	up	no	OK		GO:0005515	AT3G48240.1		Octicosapeptide/Phox/Bem1p family protein	Uncharacterized protein
Glyma.01G025900	1.8314	1	0.170369	0.1	1	1	0.768663	down	no	NOTEST						Uncharacterized protein
Glyma.01G026000	277.025	296.79	4.8512	5.12461	0.85885	0.998525	-0.0791006	down	no	OK		GO:0005524,GO:0016887,GO:0042626,GO:0006810,GO:0055085,GO:0016021	AT1G70610.1	ATTAP1,TAP1	transporter associated with antigen processing protein 1
Glyma.01G026100	921.362	904.237	28.341	27.7042	0.92735	0.998525	0.032786	up	no	OK			AT1G70600.1		Ribosomal protein L18e/L15 superfamily protein	MLO-like protein
Glyma.01G026200	37.5817	41.7987	1.04421	1.14949	0.84695	0.998525	-0.138582	down	no	OK		GO:0015238,GO:0015297,GO:0006855,GO:0055085,GO:0016020	AT3G26590.1		MATE efflux family protein	Uncharacterized protein
Glyma.01G026300	1	1	0.1	0.1	1	1	0	down	no	NOTEST		GO:0005507,GO:0008131,GO:0048038,GO:0009308,GO:0055114	AT2G42490.1		Copper amine oxidase family protein	Aspartokinase
Glyma.01G026400	79.9832	81.4641	1.78704	1.81386	0.9711	0.998525	-0.0214912	down	no	OK			AT3G26600.1	ARO4	armadillo repeat only 4	Putative uncharacterized protein
Glyma.01G026500	155.641	170.995	5.13863	5.61528	0.80115	0.998525	-0.127974	down	no	OK			AT1G70590.1		F-box family protein	Uncharacterized protein
Glyma.01G026600	26.7735	11.1997	1.38041	0.603425	0.18415	0.998525	1.19385	up	no	OK			AT5G40460.1			Uncharacterized protein
Glyma.01G026700	1862.51	1748.54	49.3992	45.6001	0.76	0.998525	0.115451	up	no	OK	K00814	GO:0030170,GO:0009058	AT1G70580.1	AOAT2,GGT2	alanine-2-oxoglutarate aminotransferase 2
Glyma.01G026800	367.648	374.988	10.979	11.1536	0.9546	0.998525	-0.0227628	down	no	OK		GO:0009116,GO:0000287,GO:0004749,GO:0009165	AT1G10700.1	PRS3	phosphoribosyl pyrophosphate (PRPP) synthase 3	Uncharacterized protein
Glyma.01G026900	5.98841	1	0.433026	0.1	1	1	2.11445	up	no	NOTEST			AT1G24095.1		Putative thiol-disulphide oxidoreductase DCC	Uncharacterized protein
Glyma.01G027100	2.6628	3.26659	0.145562	0.161883	1	1	-0.153318	down	no	NOTEST		GO:0004672,GO:0005524,GO:0006468,GO:0016998	AT1G51940.1		protein kinase family protein / peptidoglycan-binding LysM domain-containing protein	Uncharacterized protein
Glyma.01G027200	1	1	0.1	0.1	1	1	0	down	no	NOTEST
Glyma.01G027300	621.226	669.645	17.479	18.7669	0.78375	0.998525	-0.102568	down	no	OK	K12393	GO:0005515,GO:0006886,GO:0016192,GO:0030131	AT1G60780.1	HAP13	Clathrin adaptor complexes medium subunit family protein	Pyruvate kinase
Glyma.01G027400	1	1	0.1	0.1	1	1	0	down	no	NOTEST		GO:0030170,GO:0009058,GO:0016846	AT1G70560.1	SAV3,TAA1,WEI8	tryptophan aminotransferase of Arabidopsis 1	Uncharacterized protein
Glyma.01G027500	977.897	1261.23	38.5123	49.3982	0.34505	0.998525	-0.359139	down	no	OK			AT1G10740.1		alpha/beta-Hydrolases superfamily protein	Aspartokinase
Glyma.01G027600	31.7619	34.9989	0.710662	0.773165	0.86155	0.998525	-0.121613	down	no	OK			AT4G39870.1		TLD-domain containing nucleolar protein	Uncharacterized protein
Glyma.01G027700	395.916	327.389	23.0537	18.9269	0.49515	0.998525	0.28456	up	no	OK			AT2G44820.1			Uncharacterized protein
Glyma.01G027800	93.2856	78.0642	2.44629	2.05277	0.6714	0.998525	0.253023	up	no	OK			AT1G70550.2		Protein of Unknown Function (DUF239)	Uncharacterized protein
Glyma.01G027900	1.8314	1	0.124765	0.1	1	1	0.319213	down	no	NOTEST		GO:0004650,GO:0005975	AT3G26610.1		Pectin lyase-like superfamily protein	Uncharacterized protein
Glyma.01G028000	1	3.26659	0.1	0.171463	1	1	-0.777897	up	no	NOTEST		GO:0004672,GO:0005524,GO:0006468	AT1G70530.1	CRK3	cysteine-rich RLK (RECEPTOR-like protein kinase) 3	Uncharacterized protein
Glyma.01G028100	81.646	67.8645	1.57721	1.2979	0.6433	0.998525	0.281196	up	no	OK		GO:0004672,GO:0005524,GO:0006468	AT1G70520.1	CRK2	cysteine-rich RLK (RECEPTOR-like protein kinase) 2
Glyma.01G028200	74.9948	46.3319	4.13105	2.54737	0.3047	0.998525	0.6975	up	no	OK		GO:0004719,GO:0006464,GO:0008168,GO:0008152	AT1G23360.1	MENG	S-adenosyl-L-methionine-dependent methyltransferases superfamily protein	Flap endonuclease 1
Glyma.01G028300	89.96	95.0636	3.72552	3.91309	0.90175	0.998525	-0.0708665	down	no	OK		GO:0003700,GO:0043565,GO:0006355,GO:0003677,GO:0005634	AT1G23380.1	KNAT6,KNAT6L,KNAT6S	KNOTTED1-like homeobox gene 6	Uncharacterized protein
Glyma.01G028400	1	1	0.1	0.1	1	1	0	down	no	NOTEST						Flowering locus T-like protein 6\x3b Uncharacterized protein
Glyma.01G028500	114.071	88.2638	7.43487	5.71292	0.5228	0.998525	0.380079	up	no	OK						Uncharacterized protein
Glyma.01G028600	262.892	235.592	6.30083	5.63723	0.7247	0.998525	0.160555	up	no	OK			AT1G60790.1	TBL2	Plant protein of unknown function (DUF828)	Uncharacterized protein
Glyma.01G028700	552.22	480.385	8.86031	7.70278	0.6091	0.998525	0.201978	up	no	OK		GO:0004672,GO:0005524,GO:0006468,GO:0005515	AT1G60800.1	NIK3	NSP-interacting kinase 3	Uncharacterized protein
Glyma.01G028800	163.123	227.659	6.68968	9.26384	0.33915	0.998525	-0.469673	down	no	OK		GO:0005515	AT1G23390.1		Kelch repeat-containing F-box family protein	Uncharacterized protein
Glyma.01G028900	2058.72	2057.93	58.2201	57.983	0.98735	0.998525	0.00588734	up	no	OK	K01648		AT1G10670.1	ACLA-1	ATP-citrate lyase A-1	Uncharacterized protein
Glyma.01G029000	642.011	676.445	27.6191	28.9347	0.86065	0.998525	-0.0671344	down	no	OK	K12272	GO:0003924,GO:0005525,GO:0005634,GO:0005737	AT5G05670.1		signal recognition particle binding	Uncharacterized protein
Glyma.01G029100	258.735	240.126	8.04041	7.43738	0.80465	0.998525	0.112475	up	no	OK			AT1G10660.1			Uncharacterized protein
Glyma.01G029200	1384.45	1721.34	49.574	61.3338	0.4219	0.998525	-0.307099	down	no	OK	K02977	GO:0005515,GO:0003735,GO:0006412,GO:0005622,GO:0005840	AT1G23410.1		Ribosomal protein S27a / Ubiquitin family protein	Uncharacterized protein
Glyma.01G029300	41.7387	27.0658	2.02179	1.32204	0.4289	0.998525	0.612867	up	no	OK			AT1G23420.1	INO	Plant-specific transcription factor YABBY family protein	Uncharacterized protein
Glyma.01G029400	14.3024	14.5996	13.3821	12.0971	0.8861	0.998525	0.145643	up	no	OK		GO:0003677,GO:0003899,GO:0006351	AT1G61700.1		RNA polymerases N / 8 kDa subunit	UDP-glucose\x3aisoflavone 7-O-glucosyltransferase\x3b Uncharacterized protein
Glyma.01G029500	192.222	206.127	6.30531	6.86826	0.79465	0.998525	-0.123377	down	no	OK			AT1G10650.2		SBP (S-ribonuclease binding protein) family protein	Uncharacterized protein
Glyma.01G029600	731.802	695.711	26.1531	24.7509	0.83155	0.998525	0.079501	up	no	OK	K03246	GO:0005515	AT2G46290.1		Transducin/WD40 repeat-like superfamily protein	Uncharacterized protein
Glyma.01G029700	14.3024	13.4663	0.567324	0.535935	1	1	0.0821149	up	no	NOTEST						Uncharacterized protein
Glyma.01G029800	2044.59	2140.66	104.649	108.864	0.8838	0.998525	-0.0569684	down	no	OK		GO:0005525,GO:0007264,GO:0005634,GO:0005737,GO:0005622	AT5G14670.1	ARFA1B,ATARFA1B	ADP-ribosylation factor A1B	Uncharacterized protein
Glyma.01G029900	15.9652	14.5996	0.530071	0.501291	1	1	0.0805373	up	no	NOTEST			AT1G60460.1			Uncharacterized protein
Glyma.01G030000	176.426	132.462	9.30397	6.95012	0.42165	0.998525	0.420809	up	no	OK			AT1G23530.1			Uncharacterized protein
Glyma.01G030100	1	2.1333	0.1	0.182246	1	1	-0.865887	up	no	NOTEST			AT3G14470.1		NB-ARC domain-containing disease resistance protein	Uncharacterized protein
Glyma.01G030200	1	15.7329	0.1	0.331254	1	1	-1.72794	down	no	NOTEST		GO:0004672,GO:0005524,GO:0006468	AT1G23540.1	AtPERK12,IGI1	Protein kinase superfamily protein	Uncharacterized protein
Glyma.01G030300	896.42	1075.37	32.1213	38.3408	0.50025	0.998525	-0.25535	down	no	OK			AT1G70420.1		Protein of unknown function (DUF1645)	Uncharacterized protein
Glyma.01G030400	115.733	93.9303	3.70011	2.98275	0.58095	0.998525	0.310925	up	no	OK		GO:0005515	AT1G10600.1	AMSH2	associated molecule with the SH3 domain of STAM 2	Putative uncharacterized protein
Glyma.01G030500	380.951	483.784	16.5287	20.9006	0.4005	0.998525	-0.338571	down	no	OK	K01673	GO:0004089,GO:0008270	AT5G14740.2	BETA CA2,CA18,CA2	carbonic anhydrase 2
Glyma.01G030600	859.007	874.772	46.7732	47.2932	0.96785	0.998525	-0.0159506	down	no	OK	K07466		AT1G23750.1		Nucleic acid-binding, OB-fold-like protein	Cytochrome P450 98A2
Glyma.01G030700	5.15701	5.53319	1.54949	1.61127	0.6383	0.998525	-0.0564048	down	no	OK						Uncharacterized protein
Glyma.01G030800	907.228	1025.5	57.0201	63.8599	0.66135	0.998525	-0.16344	down	no	OK			AT1G23750.1		Nucleic acid-binding, OB-fold-like protein	Uncharacterized protein
Glyma.01G030900	4286.05	5205.1	83.6722	101.643	0.5189	0.998525	-0.280691	down	no	OK			AT1G70370.1	PG2	polygalacturonase 2	Uncharacterized protein
Glyma.01G031000	1	1	0.1	0.1	1	1	0	down	no	NOTEST			AT5G05800.1			Uncharacterized protein
Glyma.01G031100	1	1	0.1	0.1	1	1	0	down	no	NOTEST			AT1G43722.1			Uncharacterized protein
Glyma.01G031200	45.8957	40.6654	6.03103	4.15183	0.52125	0.998525	0.538657	up	no	OK			AT1G70350.1			Uncharacterized protein
Glyma.01G031300	311.113	241.259	7.20044	5.58453	0.4044	0.998525	0.366649	up	no	OK			AT1G70340.1		Plant protein of unknown function (DUF936)	Uncharacterized protein
Glyma.01G031400	2367.17	2053.4	37.4385	31.5177	0.52455	0.998525	0.24836	up	no	OK	K12822	GO:0003676,GO:0006397	AT1G60200.1		splicing factor PWI domain-containing protein / RNA recognition motif (RRM)-containing protein	Uncharacterized protein
Glyma.01G031500	220.49	361.388	5.39817	8.77173	0.1063	0.998525	-0.700391	down	no	OK		GO:0016491,GO:0008152,GO:0055114	AT1G23800.1	ALDH2B,ALDH2B7	aldehyde dehydrogenase 2B7	Uncharacterized protein
Glyma.01G031600	1	1	0.1	0.1	1	1	0	down	no	NOTEST		GO:0003677,GO:0046983	AT3G17450.1		hAT dimerisation domain-containing protein	Uncharacterized protein
Glyma.01G031700	785.844	831.706	28.3433	29.853	0.84385	0.998525	-0.0748682	down	no	OK	K00797	GO:0003824	AT1G23820.1	SPDS1	spermidine synthase 1	Uncharacterized protein
Glyma.01G031800	143.17	217.46	2.87089	4.21288	0.25775	0.998525	-0.553309	down	no	OK		GO:0015079,GO:0071805,GO:0016020	AT1G70300.1	KUP6	K+ uptake permease 6	Uncharacterized protein
Glyma.01G031900	993.694	838.506	14.4167	12.1557	0.51465	0.998525	0.246108	up	no	OK	K00697,K01087	GO:0003824,GO:0005992	AT1G23870.1	ATTPS9,TPS9	trehalose-phosphatase/synthase 9	Uncharacterized protein
Glyma.01G032000	259.566	211.793	5.83398	4.76098	0.5217	0.998525	0.293222	up	no	OK		GO:0005515	AT1G70280.2		NHL domain-containing protein	Serine/threonine-protein kinase
Glyma.01G032100	773.373	809.041	11.111	11.5979	0.86925	0.998525	-0.0618749	down	no	OK	K12391	GO:0006886,GO:0016192,GO:0030117,GO:0030131	AT1G60070.1		Adaptor protein complex AP-1, gamma subunit	Uncharacterized protein
Glyma.01G032200	55.8725	40.6654	1.61258	1.18944	0.52555	0.998525	0.439088	up	no	OK		GO:0046872,GO:0008270,GO:0004842,GO:0005680,GO:0005515	AT5G40250.1		RING/U-box superfamily protein	Uncharacterized protein
Glyma.01G032300	98.274	72.3977	3.56782	2.63345	0.4779	0.998525	0.438089	up	no	OK						Uncharacterized protein
Glyma.01G032400	79.9832	74.6643	0.877131	0.82389	0.87675	0.998525	0.0903406	up	no	OK		GO:0043531,GO:0005515,GO:0007165	AT5G17680.1		disease resistance protein (TIR-NBS-LRR class), putative	Uncharacterized protein
Glyma.01G032500	1728.65	1655.61	31.8898	30.4723	0.86175	0.998525	0.0655967	up	no	OK	K01868	GO:0000166,GO:0004812,GO:0005524,GO:0006418,GO:0016876,GO:0043039	AT5G26830.1		Threonyl-tRNA synthetase	Uncharacterized protein
Glyma.01G032600	1125.89	1075.37	36.674	34.8827	0.8492	0.998525	0.0722459	up	no	OK			AT1G60060.1		Serine/threonine-protein kinase WNK (With No Lysine)-related	Uncharacterized protein
Glyma.01G032700	1	1	0.1	0.1	1	1	0	down	no	NOTEST						Uncharacterized protein
Glyma.01G032800	2.6628	1	0.181634	0.1	1	1	0.861034	down	no	NOTEST						Uncharacterized protein
Glyma.01G032900	146.495	105.263	2.26935	1.65154	0.389	0.998525	0.458467	up	no	OK		GO:0005515,GO:0043531,GO:0007165	AT5G17680.1		disease resistance protein (TIR-NBS-LRR class), putative	Uncharacterized protein
Glyma.01G033000	100.768	95.0636	2.86177	2.69442	0.87745	0.998525	0.086933	up	no	OK		GO:0005515	AT5G45060.1		Disease resistance protein (TIR-NBS-LRR class) family	Uncharacterized protein
Glyma.01G033100	1	1	0.1	0.1	1	1	0	down	no	NOTEST		GO:0016758,GO:0008152	AT1G22400.1	ATUGT85A1,UGT85A1	UDP-Glycosyltransferase superfamily protein	Uncharacterized protein
Glyma.01G033200	253.746	224.259	2.59699	2.30282	0.6949	0.998525	0.173439	up	no	OK		GO:0005515,GO:0043531,GO:0007165	AT1G69550.1		disease resistance protein (TIR-NBS-LRR class)	Uncharacterized protein
Glyma.01G033300	584.644	508.717	7.92394	6.89414	0.6048	0.998525	0.200847	up	no	OK		GO:0005515,GO:0043531,GO:0007165	AT5G17680.1		disease resistance protein (TIR-NBS-LRR class), putative	Uncharacterized protein
Glyma.01G033400	21.7851	38.3988	3.4489	6.00072	0.35075	0.998525	-0.798999	down	no	OK						Uncharacterized protein
Glyma.01G033500	13.471	12.333	0.55924	0.51532	1	1	0.117999	up	no	NOTEST		GO:0016020	AT5G40240.1		nodulin MtN21 /EamA-like transporter family protein	Uncharacterized protein
Glyma.01G033600	1	1	0.1	0.1	1	1	0	down	no	NOTEST		GO:0004672,GO:0005524,GO:0006468	AT4G10730.1		Protein kinase superfamily protein	Uncharacterized protein
Glyma.01G033700	198.042	175.528	8.39597	7.4076	0.7044	0.998525	0.180691	up	no	OK		GO:0016020	AT5G40210.1		nodulin MtN21 /EamA-like transporter family protein	Uncharacterized protein
Glyma.01G033800	464.091	361.388	18.1695	14.0904	0.37805	0.998525	0.366806	up	no	OK		GO:0016020	AT5G40240.2		nodulin MtN21 /EamA-like transporter family protein	Uncharacterized protein
Glyma.01G033900	103.262	76.9309	3.26118	2.4377	0.4872	0.998525	0.419873	up	no	OK		GO:0016020	AT5G40240.1		nodulin MtN21 /EamA-like transporter family protein	Uncharacterized protein
Glyma.01G034000	2041.26	1874.34	142.75	129.886	0.72465	0.998525	0.136245	up	no	OK		GO:0006952,GO:0009607	AT1G24020.1	MLP423	MLP-like protein 423	Uncharacterized protein
Glyma.01G034100	285.34	246.925	5.63961	4.89489	0.65035	0.998525	0.204319	up	no	OK		GO:0004672,GO:0005524,GO:0006468	AT1G24030.2		Protein kinase superfamily protein	Uncharacterized protein
Glyma.01G034200	15.9652	22.5326	0.784054	0.987815	0.8436	0.998525	-0.333288	down	no	OK		GO:0008080	AT1G24040.1		Acyl-CoA N-acyltransferases (NAT) superfamily protein	Uncharacterized protein
Glyma.01G034300	64.1866	47.4652	2.14618	1.4705	0.4257	0.998525	0.545464	up	no	OK			AT1G70230.1	TBL27	TRICHOME BIREFRINGENCE-LIKE 27
Glyma.01G034400	24.2793	12.333	1.20613	0.635153	0.2999	0.998525	0.925209	up	no	OK			AT1G70230.1	TBL27	TRICHOME BIREFRINGENCE-LIKE 27	Uncharacterized protein
Glyma.01G034500	1.8314	3.26659	0.169725	0.332651	1	1	-0.97081	down	no	NOTEST						Uncharacterized protein
Glyma.01G034600	47.5585	216.326	1.53247	6.69828	0.0026	0.164551	-2.12793	down	no	OK			AT1G70230.1	TBL27	TRICHOME BIREFRINGENCE-LIKE 27	Uncharacterized protein
Glyma.01G034700	5.15701	5.53319	0.198273	0.206834	1	1	-0.0609851	down	no	NOTEST			AT1G70230.1	TBL27	TRICHOME BIREFRINGENCE-LIKE 27	Uncharacterized protein
Glyma.01G034800	1.8314	2.1333	0.135329	0.14789	1	1	-0.128053	down	no	NOTEST			AT1G70230.1	TBL27	TRICHOME BIREFRINGENCE-LIKE 27	Uncharacterized protein
Glyma.01G034900	325.247	284.324	8.98983	7.83997	0.64725	0.998525	0.197446	up	no	OK			AT1G70230.1	TBL27	TRICHOME BIREFRINGENCE-LIKE 27	Uncharacterized protein
Glyma.01G035000	545.568	446.386	13.3757	10.9888	0.46525	0.998525	0.283581	up	no	OK		GO:0005215,GO:0006810,GO:0055085,GO:0016020	AT1G60030.1	ATNAT7,NAT7	nucleobase-ascorbate transporter 7
Glyma.01G035100	315.27	342.122	11.818	13.029	0.7405	0.998525	-0.14074	down	no	OK		GO:0005506,GO:0016491,GO:0006633,GO:0055114	AT1G07420.1	ATSMO2,SMO2-1	sterol 4-alpha-methyl-oxidase 2-1
Glyma.01G035200	3.49421	1	0.272027	0.1	1	1	1.44375	up	no	NOTEST			AT1G07420.1	ATSMO2,SMO2-1	sterol 4-alpha-methyl-oxidase 2-1	Uncharacterized protein
Glyma.01G035300	188.897	200.46	9.49571	10.0088	0.8745	0.998525	-0.0759212	down	no	OK			AT1G60010.1			Uncharacterized protein
Glyma.01G035400	18.4594	17.9995	0.329025	0.322607	1	1	0.0284195	up	no	NOTEST		GO:0043531	AT3G14470.1		NB-ARC domain-containing disease resistance protein	Uncharacterized protein
Glyma.01G035500	1	2.1333	0.1	3.46048	1	1	-5.1129	down	no	NOTEST						Uncharacterized protein
Glyma.01G035600	26.7735	23.6659	1.07818	0.955969	0.8356	0.998525	0.173562	up	no	OK		GO:0005634	AT1G70210.1	ATCYCD1;1,CYCD1;1	CYCLIN D1;1	Uncharacterized protein
Glyma.01G035700	99.9368	89.3971	3.24537	2.8986	0.77525	0.998525	0.163027	up	no	OK			AT1G70200.1		RNA-binding (RRM/RBD/RNP motifs) family protein	Uncharacterized protein
Glyma.01G035800	7.65122	7.79978	0.367734	0.372273	1	1	-0.0176984	down	no	NOTEST		GO:0043531	AT3G14470.1		NB-ARC domain-containing disease resistance protein	Uncharacterized protein
Glyma.01G035900	1	1	0.1	0.1	1	1	0	down	no	NOTEST		GO:0005515	AT3G14460.1		LRR and NB-ARC domains-containing disease resistance protein	Uncharacterized protein
Glyma.01G036000	2363.84	4450.32	72.5062	135.896	0.03285	0.702101	-0.906327	down	no	OK	K11820	GO:0016758,GO:0008152	AT1G24100.1	UGT74B1	UDP-glucosyl transferase 74B1	Uncharacterized protein
Glyma.01G036100	1.8314	2.1333	0.160339	0.181472	1	1	-0.178622	down	no	NOTEST		GO:0043531	AT3G14470.1		NB-ARC domain-containing disease resistance protein	Uncharacterized protein
Glyma.01G036200	144.833	170.995	2.97626	3.49073	0.64955	0.998525	-0.230028	down	no	OK			AT1G10510.1	emb2004	RNI-like superfamily protein	Uncharacterized protein
Glyma.01G036300	1.8314	1	0.177846	0.1	1	1	0.830629	down	no	NOTEST						Germin-like protein 11\x3b Uncharacterized protein
Glyma.01G036400	1	1	0.1	0.1	1	1	0	down	no	NOTEST						Uncharacterized protein
Glyma.01G036500	510.649	456.585	13.3567	11.8643	0.66475	0.998525	0.170937	up	no	OK			AT1G24120.1	ARL1	ARG1-like 1	Uncharacterized protein
Glyma.01G036600	1.8314	1	0.137632	0.1	1	1	0.460816	down	no	NOTEST			AT1G68360.1		C2H2 and C2HC zinc fingers superfamily protein	Uncharacterized protein
Glyma.01G036700	381.782	368.188	11.7686	11.3068	0.88505	0.998525	0.057752	up	no	OK			AT1G70180.1		Sterile alpha motif (SAM) domain-containing protein	Uncharacterized protein
Glyma.01G036800	165.618	224.259	4.5918	6.17014	0.37595	0.998525	-0.426243	down	no	OK		GO:0005515	AT1G24130.1		Transducin/WD40 repeat-like superfamily protein	Uncharacterized protein
Glyma.01G036900	821.594	559.715	23.2491	15.8032	0.15135	0.998525	0.556958	up	no	OK		GO:0004222,GO:0008270,GO:0006508,GO:0031012	AT1G59970.1		Matrixin family protein	Uncharacterized protein
Glyma.01G037000	1	1	0.1	0.1	1	1	0	down	no	NOTEST			AT1G59970.1		Matrixin family protein	Uncharacterized protein
Glyma.01G037100	1	1	0.1	0.1	1	1	0	down	no	NOTEST		GO:0004222,GO:0008270,GO:0006508,GO:0031012	AT1G59970.1		Matrixin family protein	Uncharacterized protein
Glyma.01G037200	66.6808	73.531	1.983	2.17158	0.83555	0.998525	-0.13106	down	no	OK		GO:0004222,GO:0008270,GO:0006508,GO:0031012	AT1G24140.1		Matrixin family protein	Uncharacterized protein
Glyma.01G037300	783.349	733.11	19.0547	17.7811	0.7912	0.998525	0.0998023	up	no	OK			AT1G70160.1			Uncharacterized protein
Glyma.01G037400	164.786	184.594	5.35811	5.96924	0.75425	0.998525	-0.155823	down	no	OK			AT1G70150.1		zinc ion binding	Uncharacterized protein
Glyma.01G037500	32.5933	49.7318	1.69197	2.53941	0.4468	0.998525	-0.585789	down	no	OK	K14492	GO:0000156,GO:0000160,GO:0006355	AT1G59940.1	ARR3	response regulator 3	Uncharacterized protein
Glyma.01G037600	42.5701	29.3324	0.761116	0.549648	0.50465	0.998525	0.469608	up	no	OK			AT1G70140.1	ATFH8,FH8	formin 8	Uncharacterized protein
Glyma.01G037700	443.306	396.521	8.84954	7.81286	0.6521	0.998525	0.179752	up	no	OK			AT1G70100.3
Glyma.01G037800	9.31402	14.5996	0.38832	0.569475	1	1	-0.552386	down	no	NOTEST		GO:0045735	AT1G10460.1	GLP7	germin-like protein 7	Uncharacterized protein
Glyma.01G037900	790.001	788.641	18.0575	17.9731	0.9845	0.998525	0.0067589	up	no	OK		GO:0016757	AT1G70090.1	GATL9,LGT8	glucosyl transferase family 8	Uncharacterized protein
Glyma.01G038000	28.4363	32.7323	1.47645	1.68154	0.81565	0.998525	-0.187651	down	no	OK		GO:0016624,GO:0008152	AT1G59900.1	AT-E1 ALPHA,E1 ALPHA	pyruvate dehydrogenase complex E1 alpha subunit	Uncharacterized protein
Glyma.01G038100	269.543	217.46	3.45549	2.80026	0.5024	0.998525	0.30333	up	no	OK		GO:0003676,GO:0005524,GO:0008026,GO:0004386,GO:0003677,GO:0016787,GO:0016818	AT1G70070.1	EMB25,ISE2,PDE317	DEAD/DEAH box helicase, putative	Uncharacterized protein
Glyma.01G038200	30.9305	37.2655	4.27632	5.06912	0.7603	0.998525	-0.245366	down	no	OK						Uncharacterized protein
Glyma.01G038300	1006.17	1001.7	10.9808	10.9102	0.98225	0.998525	0.00930562	up	no	OK		GO:0006355,GO:0005634	AT1G24190.2	ATSIN3,SIN3,SNL3	SIN3-like 3	Uncharacterized protein
Glyma.01G038400	288.665	302.457	5.30541	5.54203	0.88555	0.998525	-0.0629503	down	no	OK		GO:0005515	AT1G27210.1		ARM repeat superfamily protein	Uncharacterized protein
Glyma.01G038500	354.346	384.054	7.25066	7.8313	0.7857	0.998525	-0.111139	down	no	OK			AT1G27200.1		Domain of unknown function (DUF23)	Uncharacterized protein
Glyma.01G038600	754.25	819.24	18.3304	19.8405	0.76375	0.998525	-0.11421	down	no	OK		GO:0003682	AT1G70000.1		myb-like transcription factor family protein	Uncharacterized protein
Glyma.01G038700	111.576	136.996	4.98506	6.06796	0.60475	0.998525	-0.283601	down	no	OK			AT1G69980.1			Uncharacterized protein
Glyma.01G038800	488.202	518.917	15.1002	16.0025	0.82825	0.998525	-0.0837297	down	no	OK		GO:0016787	AT1G10430.1	PP2A-2	protein phosphatase 2A-2	Uncharacterized protein
Glyma.01G038900	125.71	110.93	4.10644	3.61675	0.7421	0.998525	0.183194	up	no	OK			AT1G69970.2	CLE26	CLAVATA3/ESR-RELATED 26	Uncharacterized protein
Glyma.01G039000	237.95	263.925	2.57817	2.81949	0.7618	0.998525	-0.129087	down	no	OK		GO:0005515,GO:0043531,GO:0007165,GO:0005524	AT1G27170.1		transmembrane receptors;ATP binding	Uncharacterized protein
Glyma.01G039100	442.475	377.255	27.6841	23.4175	0.5564	0.998525	0.241471	up	no	OK			AT1G69935.1	SHW1	short hypocotyl in white light1	Uncharacterized protein
Glyma.01G039200	1174.94	1116.16	47.7855	44.8446	0.80185	0.998525	0.0916386	up	no	OK		GO:0046983	AT1G59640.1	BPE,BPEp,BPEub,ZCW32	BIG PETAL P	Uncharacterized protein
Glyma.01G039300	2.6628	3.26659	0.355343	0.441174	1	1	-0.312135	down	no	NOTEST		GO:0006355,GO:0005634	AT4G29080.1	IAA27,PAP2	phytochrome-associated protein 2	Uncharacterized protein
Glyma.01G039400	6.81981	6.66648	0.314452	0.296675	1	1	0.0839565	up	no	NOTEST			AT1G10417.1			Uncharacterized protein
Glyma.01G039500	736.791	533.649	13.889	10.0288	0.2182	0.998525	0.469794	up	no	OK			AT1G59650.1	CW14	Protein of unknown function (DUF1336)
Glyma.01G039600	39.2445	21.3993	0.853652	0.500954	0.29915	0.998525	0.76897	up	no	OK		GO:0005515	AT4G08850.1		Leucine-rich repeat receptor-like protein kinase family protein	Uncharacterized protein
Glyma.01G039700	9.31402	37.2655	0.284462	0.902276	0.0566	0.909793	-1.66533	down	no	OK			AT1G10385.1		Vps51/Vps67 family (components of vesicular transport) protein	Uncharacterized protein
Glyma.01G039800	140.676	144.929	3.85973	3.96056	0.94195	0.998525	-0.0372045	down	no	OK		GO:0030246,GO:0008378,GO:0006486,GO:0016020	AT5G62620.1		Galactosyltransferase family protein	Uncharacterized protein
Glyma.01G039900	120.722	104.13	4.43554	3.81699	0.7005	0.998525	0.216674	up	no	OK		GO:0030247	AT1G10380.1		Putative membrane lipoprotein	Uncharacterized protein
Glyma.01G040000	516.469	420.32	22.6952	18.3753	0.4537	0.998525	0.304619	up	no	OK		GO:0005515	AT1G10360.1	ATGSTU18,GST29,GSTU18	glutathione S-transferase TAU 18	Uncharacterized protein
Glyma.01G040100	2.6628	4.39989	0.229497	0.362096	1	1	-0.657897	down	no	NOTEST			AT1G10360.1	ATGSTU18,GST29,GSTU18	glutathione S-transferase TAU 18	Uncharacterized protein
Glyma.01G040200	251.252	234.459	14.9659	13.8609	0.80695	0.998525	0.110658	up	no	OK		GO:0005515	AT1G10360.1	ATGSTU18,GST29,GSTU18	glutathione S-transferase TAU 18	Uncharacterized protein
Glyma.01G040300	326.91	258.258	8.44162	6.52641	0.38505	0.998525	0.37123	up	no	OK			AT1G27150.1		Tetratricopeptide repeat (TPR)-like superfamily protein	Uncharacterized protein
Glyma.01G040400	2645.69	2077.2	63.1092	49.4106	0.37155	0.998525	0.35303	up	no	OK			AT1G27100.1		Actin cross-linking protein	Uncharacterized protein
Glyma.01G040500	80.8146	36.1322	2.82254	1.29304	0.11615	0.998525	1.12623	up	no	OK			AT2G02590.1			Uncharacterized protein
Glyma.01G040600	798.315	501.917	29.2732	18.3405	0.08635	0.998525	0.674547	up	no	OK			AT1G10350.1		DNAJ heat shock family protein	Uncharacterized protein
Glyma.01G040700	67.5122	118.863	4.48288	7.79998	0.19715	0.998525	-0.799045	down	no	OK		GO:0045454	AT5G39950.1	ATH2,ATTRX2,ATTRXH2,TRX2,TRXH2	thioredoxin 2	Uncharacterized protein
Glyma.01G040800	1	1	0.1	0.1	1	1	0	down	no	NOTEST						Uncharacterized protein
Glyma.01G041000	3.49421	3.26659	5.11022	3.69825	0.6143	0.998525	0.466543	up	no	OK						Uncharacterized protein
Glyma.01G041100	50.0527	28.1991	4.24414	2.37263	0.28455	0.998525	0.838985	up	no	OK		GO:0045454	AT5G39950.1	ATH2,ATTRX2,ATTRXH2,TRX2,TRXH2	thioredoxin 2	Glucose-1-phosphate adenylyltransferase
Glyma.01G041200	73.332	95.0636	5.6669	7.26692	0.5693	0.998525	-0.358784	down	no	OK		GO:0045454	AT5G39950.1	ATH2,ATTRX2,ATTRXH2,TRX2,TRXH2	thioredoxin 2	Uncharacterized protein
Glyma.01G041300	459.103	571.048	10.5523	13.0676	0.4357	0.998525	-0.308437	down	no	OK			AT1G27090.1		glycine-rich protein	Uncharacterized protein
Glyma.01G041400	475.731	402.187	10.6481	8.98805	0.5447	0.998525	0.244516	up	no	OK		GO:0005215,GO:0006810,GO:0016020	AT1G69870.1	NRT1.7	nitrate transporter 1.7	Uncharacterized protein
Glyma.01G041500	203.031	214.06	3.59353	3.97167	0.7858	0.998525	-0.144344	down	no	OK			AT1G27070.1		5\'-AMP-activated protein kinase-related	Uncharacterized protein
Glyma.01G041600	107.419	114.33	3.34157	3.53829	0.90635	0.998525	-0.0825262	down	no	OK		GO:0003676	AT1G27060.1		Regulator of chromosome condensation (RCC1) family protein	Cysteine synthase
Glyma.01G041700	406.724	351.189	10.1967	8.81231	0.6062	0.998525	0.21051	up	no	OK		GO:0003700,GO:0043565,GO:0006355,GO:0003677,GO:0005634	AT3G01470.1	ATHB-1,ATHB1,HAT5,HB-1,HD-ZIP-1	homeobox 1	Uncharacterized protein
Glyma.01G041800	1	1	0.1	0.1	1	1	0	down	no	NOTEST						Uncharacterized protein
Glyma.01G041900	1	1	0.1	0.1	1	1	0	down	no	NOTEST			AT2G05642.1		Nucleic acid-binding, OB-fold-like protein	Uncharacterized protein
Glyma.01G042000	1	1	0.1	0.1	1	1	0	down	no	NOTEST						Uncharacterized protein
Glyma.01G042100	20.1222	38.3988	0.561578	0.989926	0.28415	0.998525	-0.817834	down	no	OK		GO:0005215,GO:0006810,GO:0016020	AT1G69850.1	ATNRT1:2,NRT1:2,NTL1	nitrate transporter 1:2	Uncharacterized protein
Glyma.01G042200	4.32561	2.1333	0.285529	0.162764	1	1	0.810856	up	no	NOTEST						Uncharacterized protein
Glyma.01G042300	395.085	382.921	11.184	10.7585	0.88765	0.998525	0.0559593	up	no	OK		GO:0006355,GO:0004871,GO:0007165	AT2G02710.1	PLP,PLPA,PLPB,PLPC	PAS/LOV protein B	Uncharacterized protein
Glyma.01G042400	547.231	668.512	12.1358	14.8663	0.44085	0.998525	-0.292776	down	no	OK		GO:0004672,GO:0005524,GO:0006468	AT5G15080.1		Protein kinase superfamily protein	Uncharacterized protein
Glyma.01G042500	4.32561	5.53319	0.342509	0.427428	1	1	-0.31954	down	no	NOTEST			AT1G07040.1			Uncharacterized protein
Glyma.01G042600	193.054	228.793	9.27316	10.9123	0.61835	0.998525	-0.234822	down	no	OK			AT5G62740.1	ATHIR1,HIR1	SPFH/Band 7/PHB domain-containing membrane-associated protein family	Uncharacterized protein
Glyma.01G042700	2.6628	89.3971	0.149466	2.71943	0.1747	0.998525	-4.18542	down	no	OK	K01728	GO:0030570	AT1G14420.1	AT59	Pectate lyase family protein	Uncharacterized protein
Glyma.01G042800	945.473	866.839	32.1921	29.4406	0.7295	0.998525	0.1289	up	no	OK			AT1G27000.1		Protein of unknown function (DUF1664)
Glyma.01G042900	39.2445	55.3982	1.33123	1.8439	0.51255	0.998525	-0.470001	down	no	OK			AT4G35540.1		zinc ion binding;transcription regulators	Sodium/hydrogen exchanger
Glyma.01G043000	42.5701	45.1986	1.99847	2.46902	0.6787	0.998525	-0.305043	down	no	OK			AT1G14410.1	ATWHY1,PTAC1,WHY1	ssDNA-binding transcriptional regulator	Uncharacterized protein
Glyma.01G043100	45.8957	64.4646	2.67356	3.71078	0.5016	0.998525	-0.47296	down	no	OK		GO:0004672,GO:0005524,GO:0006468	AT4G36950.1	MAPKKK21	mitogen-activated protein kinase kinase kinase 21	Uncharacterized protein
Glyma.01G043200	3.49421	4.39989	0.408565	0.513878	1	1	-0.33086	down	no	NOTEST			AT2G24670.1		Domain of unknown function (DUF313)	Uncharacterized protein
Glyma.01G043300	1	1	0.1	0.1	1	1	0	down	no	NOTEST		GO:0003700,GO:0043565,GO:0006355	AT5G15130.1	ATWRKY72,WRKY72	WRKY DNA-binding protein 72	Uncharacterized protein
Glyma.01G043400	86.6344	320.59	3.0375	10.9557	0.00235	0.152795	-1.85073	down	no	OK		GO:0030554	AT1G69800.2		Cystathionine beta-synthase (CBS) protein
Glyma.01G043500	2.66282	16.8662	0.195318	1.0027	0.3441	0.998525	-2.35999	down	no	OK			AT2G02750.1		Pentatricopeptide repeat (PPR) superfamily protein	Uncharacterized protein
Glyma.01G043600	25.9421	23.6659	1.34608	1.26667	0.91445	0.998525	0.0877234	up	no	OK	K10573	GO:0016881	AT2G02760.1	ATUBC2,UBC2	ubiquiting-conjugating enzyme 2	Uncharacterized protein
Glyma.01G043700	98.274	99.5968	2.01525	2.03628	0.97955	0.998525	-0.0149771	down	no	OK		GO:0004672,GO:0005524,GO:0006468,GO:0005515	AT1G14390.1		Leucine-rich repeat protein kinase family protein	Uncharacterized protein
Glyma.01G043800	411.713	320.59	9.1607	6.8854	0.3107	0.998525	0.411917	up	no	OK		GO:0005515	AT1G14380.1	IQD28	IQ-domain 28	Uncharacterized protein
Glyma.01G043900	5.98841	7.79978	2.24787	2.87051	0.7704	0.998525	-0.352748	down	no	OK						Uncharacterized protein
Glyma.01G044000	533.097	530.25	27.5151	27.1849	0.96535	0.998525	0.0174181	up	no	OK			AT1G17100.1		SOUL heme-binding family protein	Uncharacterized protein
Glyma.01G044100	1145.84	1345.09	31.6006	36.6113	0.5661	0.998525	-0.212337	down	no	OK		GO:0004672,GO:0005524,GO:0006468	AT2G02800.1	APK2B	protein kinase 2B
Glyma.01G044200	832.402	940.503	28.0438	31.5382	0.65555	0.998525	-0.169418	down	no	OK		GO:0055085	AT1G14360.1	ATUTR3,UTR3	UDP-galactose transporter 3	Uncharacterized protein
Glyma.01G044300	122.385	101.863	2.76229	2.22872	0.5991	0.998525	0.309649	up	no	OK		GO:0003682	AT2G02820.1	AtMYB88,MYB88	myb domain protein 88
Glyma.01G044400	4.32566	5.53319	1.32484	1.69233	0.8166	0.998525	-0.353193	down	no	OK						Uncharacterized protein
Glyma.01G044500	74.1634	53.1316	3.59454	2.57445	0.4745	0.998525	0.481543	up	no	OK			AT1G14345.1		NAD(P)-linked oxidoreductase superfamily protein	Uncharacterized protein
Glyma.01G044600	365.986	321.723	14.1473	12.3742	0.64455	0.998525	0.193191	up	no	OK	K09338	GO:0003700,GO:0043565,GO:0006355,GO:0003677,GO:0005634	AT1G69780.1	ATHB13	Homeobox-leucine zipper protein family
Glyma.01G044700	1	1	0.1	0.1	1	1	0	down	no	NOTEST			AT1G22030.1			Putative uncharacterized protein
Glyma.01G044800	12.6396	13.4663	0.676375	0.713316	0.93785	0.998525	-0.076718	down	no	OK		GO:0046983	AT1G26945.1	KDR	basic helix-loop-helix (bHLH) DNA-binding superfamily protein	Uncharacterized protein
Glyma.01G044900	49.2213	67.8645	0.957015	1.28558	0.50635	0.998525	-0.425806	down	no	OK		GO:0003755,GO:0006457	AT1G26940.1		Cyclophilin-like peptidyl-prolyl cis-trans isomerase family protein	Uncharacterized protein
Glyma.01G045000	1	1	0.1	0.1	1	1	0	down	no	NOTEST						Uncharacterized protein
Glyma.01G045100	450.789	537.049	6.94335	8.30548	0.50015	0.998525	-0.258432	down	no	OK		GO:0005515	AT2G02870.1		Galactose oxidase/kelch repeat superfamily protein	Uncharacterized protein
Glyma.01G045200	147.327	134.729	7.58862	6.89816	0.8004	0.998525	0.137626	up	no	OK			AT1G26920.1			Uncharacterized protein
Glyma.01G045300	87.4658	85.9973	2.79132	2.77798	0.99055	0.998525	0.00691131	up	no	OK			AT2G02880.1		mucin-related	Uncharacterized protein
Glyma.01G045400	178.92	168.728	7.86509	7.37929	0.84705	0.998525	0.0919813	up	no	OK			AT1G69700.1	ATHVA22C,HVA22C	HVA22 homologue C	Uncharacterized protein
Glyma.01G045500	87.4658	102.997	3.08272	3.60259	0.7091	0.998525	-0.224831	down	no	OK			AT1G69690.1		TCP family transcription factor	Uncharacterized protein
Glyma.01G045600	1	1	0.1	0.1	1	1	0	down	no	NOTEST			AT1G01430.1	TBL25	TRICHOME BIREFRINGENCE-LIKE 25	Uncharacterized protein
Glyma.01G045700	168.943	180.061	5.68727	6.0312	0.861	0.998525	-0.0847088	down	no	OK			AT1G69680.1		Mog1/PsbP/DUF1795-like photosystem II reaction center PsbP family protein	Uncharacterized protein
Glyma.01G045800	637.023	578.981	15.6989	14.2183	0.6991	0.998525	0.142914	up	no	OK			AT3G05290.1	PNC1	peroxisomal adenine nucleotide carrier 1	Uncharacterized protein
Glyma.01G045900	1	1	0.1	0.1	1	1	0	down	no	NOTEST			AT5G52900.1			Uncharacterized protein
Glyma.01G046000	240.444	214.06	3.99439	3.47132	0.6539	0.998525	0.202491	up	no	OK		GO:0020037,GO:0006629	AT2G46210.1		Fatty acid/sphingolipid desaturase	Uncharacterized protein
Glyma.01G046100	9.31402	7.79978	0.365977	0.316624	1	1	0.208982	up	no	NOTEST						Uncharacterized protein
Glyma.01G046200	485.707	474.718	21.7943	21.3235	0.938	0.998525	0.0315066	up	no	OK			AT1G14310.1		Haloacid dehalogenase-like hydrolase (HAD) superfamily protein
Glyma.01G046300	3004.02	1634.08	106.413	57.6466	0.02785	0.64698	0.884367	up	no	OK		GO:0016758,GO:0008152	AT2G15480.2	UGT73B5	UDP-glucosyl transferase 73B5	Digalactosyldiacylglycerol synthase 2, chloroplastic
Glyma.01G046400	40.9073	44.0653	2.39048	2.55322	0.8971	0.998525	-0.0950175	down	no	OK	K02608	GO:0003677,GO:0006260,GO:0005664	AT1G26840.1	ATORC6,ORC6	origin recognition complex protein 6	Putative uncharacterized protein
Glyma.01G046500	182.246	231.059	5.00174	6.29984	0.48645	0.998525	-0.332885	down	no	OK		GO:0005506,GO:0016491,GO:0006633,GO:0055114	AT1G14290.1	SBH2	sphingoid base hydroxylase 2	Uncharacterized protein
Glyma.01G046600	10.9768	8.93308	0.287456	0.248688	1	1	0.209004	up	no	NOTEST			AT2G02950.1	PKS1	phytochrome kinase substrate 1
Glyma.01G046700	694.389	901.971	12.9979	16.7346	0.3207	0.998525	-0.364556	down	no	OK		GO:0008168,GO:0008152	AT1G26850.1		S-adenosyl-L-methionine-dependent methyltransferases superfamily protein
Glyma.01G046800	1	1	0.1	0.1	1	1	0	down	no	NOTEST		GO:0003677,GO:0006355	AT1G26870.1	ANAC009,FEZ	NAC (No Apical Meristem) domain transcriptional regulator superfamily protein	Uncharacterized protein
Glyma.01G046900	35.0875	21.3993	0.634875	0.419432	0.4009	0.998525	0.598036	up	no	OK		GO:0043531,GO:0005515,GO:0007165	AT5G36930.2		Disease resistance protein (TIR-NBS-LRR class) family	Uncharacterized protein
Glyma.01G047000	1877.47	1773.48	142.605	133.376	0.7966	0.998525	0.0965255	up	no	OK	K02915	GO:0003735,GO:0006412,GO:0005622,GO:0005840	AT1G26880.1		Ribosomal protein L34e superfamily protein	Uncharacterized protein
Glyma.01G047100	774.204	844.173	16.1006	17.5012	0.7488	0.998525	-0.120339	down	no	OK	K01510	GO:0016787	AT2G02970.1		GDA1/CD39 nucleoside phosphatase family protein	Uncharacterized protein
Glyma.01G047200	5.98841	4.39989	0.43845	0.328634	1	1	0.415931	up	no	NOTEST						Uncharacterized protein
Glyma.01G047300	56.7039	40.6654	2.85837	2.05146	0.50275	0.998525	0.478542	up	no	OK		GO:0005506,GO:0009055,GO:0016705,GO:0020037,GO:0055114	AT1G27090.1		glycine-rich protein	Putative uncharacterized protein
Glyma.01G047400	29.2677	23.6659	1.19738	0.975448	0.71815	0.998525	0.295744	up	no	OK			AT5G22260.1	MS1	RING/FYVE/PHD zinc finger superfamily protein	Uncharacterized protein
Glyma.01G047500	1	1	0.1	0.1	1	1	0	down	no	NOTEST		GO:0046983	AT3G42170.1		BED zinc finger ;hAT family dimerisation domain	Uncharacterized protein
Glyma.01G047600	2.6628	3.26659	0.71241	0.896165	1	1	-0.331057	down	no	NOTEST						Uncharacterized protein
Glyma.01G047700	370.974	430.519	15.6198	18.0188	0.61825	0.998525	-0.206127	down	no	OK		GO:0008270	AT2G02960.1		RING/FYVE/PHD zinc finger superfamily protein	Uncharacterized protein
Glyma.01G047800	20.1222	17.9995	1.47258	1.3088	0.8483	0.998525	0.170101	up	no	OK			AT1G69588.1	CLE45	CLAVATA3/ESR-RELATED 45	Uncharacterized protein
Glyma.01G047900	61.6924	51.9984	1.9711	1.66589	0.7187	0.998525	0.242708	up	no	OK			AT4G24660.1	ATHB22,HB22,MEE68	homeobox protein 22	Uncharacterized protein
Glyma.01G048000	531.435	506.45	6.77062	6.20987	0.7458	0.998525	0.124725	up	no	OK			AT5G39785.1		Protein of unknown function (DUF1666)
Glyma.01G048100	43.4015	28.1991	1.09114	0.733835	0.43605	0.998525	0.572309	up	no	OK			AT2G02980.1	OTP85	Pentatricopeptide repeat (PPR) superfamily protein	Uncharacterized protein
Glyma.01G048200	1	1	0.1	0.1	1	1	0	down	no	NOTEST		GO:0003723,GO:0033897	AT2G02990.1	ATRNS1,RNS1	ribonuclease 1	Uncharacterized protein
Glyma.01G048300	3.49421	1	0.17444	0.1	1	1	0.802731	down	no	NOTEST						Uncharacterized protein
Glyma.01G048400	27.6049	21.3993	1.48163	1.15218	0.66265	0.998525	0.362819	up	no	OK	K01166	GO:0003723,GO:0033897	AT1G14220.1		Ribonuclease T2 family protein	Uncharacterized protein
Glyma.01G048500	404.23	389.721	6.61893	6.42716	0.9153	0.998525	0.0424166	up	no	OK	K14413	GO:0030246,GO:0008378,GO:0006486,GO:0016020	AT1G26810.1	GALT1	galactosyltransferase1
Glyma.01G048600	10.1454	5.53319	0.608347	0.350149	1	1	0.796926	up	no	NOTEST						Uncharacterized protein
Glyma.01G048700	2360.52	3312.49	215.311	298.561	0.24255	0.998525	-0.471604	down	no	OK		GO:0046872,GO:0008270,GO:0004842,GO:0005680,GO:0005515	AT1G26800.1		RING/U-box superfamily protein
Glyma.01G048800	125.71	83.7307	3.27418	2.19868	0.32225	0.998525	0.574496	up	no	OK		GO:0016614,GO:0050660,GO:0055114	AT1G14190.1		Glucose-methanol-choline (GMC) oxidoreductase family protein	Uncharacterized protein
Glyma.01G048900	1	1	0.1	0.1	1	1	0	down	no	NOTEST		GO:0016614,GO:0050660,GO:0055114	AT1G14185.1		Glucose-methanol-choline (GMC) oxidoreductase family protein	Uncharacterized protein
Glyma.01G049000	1	1	0.1	0.1	1	1	0	down	no	NOTEST			AT5G41220.1	ATGSTT3,GST10C,GSTT3	glutathione S-transferase THETA 3	Uncharacterized protein
Glyma.01G049100	114.071	68.9978	3.44414	2.10329	0.2383	0.998525	0.711496	up	no	OK		GO:0003682	AT1G69580.1		Homeodomain-like superfamily protein
Glyma.01G049200	1	1	0.1	0.1	1	1	0	down	no	NOTEST			AT2G30990.1		Protein of unknown function (DUF688)
Glyma.01G049300	1	1	0.1	0.1	1	1	0	down	no	NOTEST			AT5G27920.1		F-box family protein
Glyma.01G049400	91.6228	65.5979	2.1927	1.58721	0.45095	0.998525	0.466215	up	no	OK		GO:0003677,GO:0006355	AT3G47500.1	CDF3	cycling DOF factor 3	Uncharacterized protein
Glyma.01G049500	1.8314	1	0.164529	0.1	1	1	0.718342	down	no	NOTEST		GO:0005509	AT3G29000.1		Calcium-binding EF-hand family protein
Glyma.01G049600	138.181	110.93	3.73285	3.00107	0.56195	0.998525	0.314801	up	no	OK	K09422	GO:0003682	AT1G69560.1	ATMYB105,LOF2,MYB105	myb domain protein 105
Glyma.01G049700	15.1338	22.5326	1.63693	2.40848	0.54325	0.998525	-0.55713	down	no	OK		GO:0004553,GO:0005975	AT1G11820.2		O-Glycosyl hydrolases family 17 protein
Glyma.01G049800	3.49421	1	0.350424	0.1	1	1	1.8091	up	no	NOTEST			AT5G62410.1	ATCAP-E1,ATSMC4,SMC2,TTN3	structural maintenance of chromosomes 2	Uncharacterized protein
Glyma.01G049900	46.7271	41.7987	3.53282	3.1329	0.811	0.998525	0.173322	up	no	OK			AT2G03050.1	EMB93,SOLDAT10	Mitochondrial transcription termination factor family protein
Glyma.01G050000	1	1	0.1	0.1	1	1	0	down	no	NOTEST		GO:0003677,GO:0046983	AT2G03060.2	AGL30	AGAMOUS-like 30	UDP-glucose 6-dehydrogenase
Glyma.01G050100	247.926	254.858	8.12841	8.33331	0.9348	0.998525	-0.0359165	down	no	OK			AT1G69530.1	AT-EXP1,ATEXP1,ATEXPA1,ATHEXP ALPHA 1.2,EXP1,EXPA1	expansin A1
Glyma.01G050200	1	1	0.1	0.1	1	1	0	down	no	NOTEST		GO:0004672,GO:0005524,GO:0006468	AT3G56050.1		Protein kinase family protein
Glyma.01G050300	1	1	0.1	0.1	1	1	0	down	no	NOTEST
Glyma.01G050400	225.479	224.259	5.43893	5.38544	0.9756	0.998525	0.0142586	up	no	OK			AT1G14180.2		RING/U-box superfamily protein
Glyma.01G050500	352.683	489.451	18.5516	25.5517	0.2587	0.998525	-0.461876	down	no	OK			AT5G64130.1		cAMP-regulated phosphoprotein 19-related protein
Glyma.01G050600	1	1	0.1	0.1	1	1	0	down	no	NOTEST			AT5G18410.1	ATSRA1,KLK,PIR,PIR121,PIRP,SRA1	transcription activators
Glyma.01G050700	1	1	0.1	0.1	1	1	0	down	no	NOTEST			AT5G15290.1		Uncharacterised protein family (UPF0497)
Glyma.01G050800	1	1	0.1	0.1	1	1	0	down	no	NOTEST			AT1G14160.1		Uncharacterised protein family (UPF0497)	Uncharacterized protein
Glyma.01G050900	144.833	175.528	8.90678	10.7009	0.6001	0.998525	-0.264756	down	no	OK	K08901	GO:0005509,GO:0015979,GO:0009523,GO:0009654,GO:0019898	AT1G14150.1	PQL1,PQL2	PsbQ-like 2	Uncharacterized protein
Glyma.01G051000	1	1	0.1	0.1	1	1	0	down	no	NOTEST			AT2G04660.1	APC2	anaphase-promoting complex/cyclosome 2
Glyma.01G051100	1	1	0.1	0.1	1	1	0	down	no	NOTEST			AT3G61440.2	ARATH;BSAS3;1,ATCYSC1,CYSC1	cysteine synthase C1	Uncharacterized protein
Glyma.01G051200	1	1	0.1	0.1	1	1	0	down	no	NOTEST			AT1G18720.1		Protein of unknown function (DUF962)
Glyma.01G051300	25.1107	27.0658	1.08349	1.15757	0.9061	0.998525	-0.0954136	down	no	OK		GO:0003677,GO:0006355	AT1G69490.1	ANAC029,ATNAP,NAP	NAC-like, activated by AP3/PI
Glyma.01G051400	1909.07	1881.14	19.0323	18.7309	0.9485	0.998525	0.0230297	up	no	OK			AT2G03150.1	emb1579	ATP/GTP-binding protein family	Uncharacterized protein
Glyma.01G051500	123.216	104.13	5.92532	4.98499	0.66075	0.998525	0.249302	up	no	OK						Uncharacterized protein
Glyma.01G051600	1	1	0.1	0.1	1	1	0	down	no	NOTEST		GO:0003682	AT5G15310.1	ATMIXTA,ATMYB16,MYB16	myb domain protein 16	Allene oxide cyclase 6\x3b Uncharacterized protein
Glyma.01G051700	9.31402	7.79978	0.448122	0.383159	1	1	0.225948	up	no	NOTEST		GO:0003682	AT3G01140.1	AtMYB106,MYB106,NOK	myb domain protein 106
Glyma.01G051800	2.6628	3.26659	0.197661	0.23224	1	1	-0.232588	down	no	NOTEST		GO:0016620,GO:0055114	AT1G42970.1	GAPB	glyceraldehyde-3-phosphate dehydrogenase B subunit
Glyma.01G051900	1	1	0.1	0.1	1	1	0	down	no	NOTEST						Uncharacterized protein
Glyma.01G052000	1	1	0.1	0.1	1	1	0	down	no	NOTEST			AT5G05800.1
Glyma.01G052100	1	1	0.1	0.1	1	1	0	down	no	NOTEST		GO:0003677,GO:0004803,GO:0006313	AT5G35695.1
Glyma.01G052200	162.292	160.795	8.79577	8.71309	0.9788	0.998525	0.0136254	up	no	OK			AT1G26750.1
Glyma.01G052300	109.082	130.196	0.877723	1.02877	0.6565	0.998525	-0.229083	down	no	OK			AT1G26761.1		Arabinanase/levansucrase/invertase	Uncharacterized protein
Glyma.01G052400	282.014	242.392	13.5222	11.5578	0.61175	0.998525	0.226463	up	no	OK			AT3G52220.1
Glyma.01G052500	114.902	157.395	2.392	3.19657	0.4224	0.998525	-0.418307	down	no	OK			AT1G14020.1		O-fucosyltransferase family protein
Glyma.01G052600	171.437	355.722	4.76354	9.98789	0.01915	0.529235	-1.06815	down	no	OK		GO:0005515,GO:0004672,GO:0005524,GO:0006468	AT1G14000.1	VIK	VH1-interacting kinase
Glyma.01G052700	24.2793	38.3988	1.11751	1.72532	0.43715	0.998525	-0.626576	down	no	OK			AT1G13990.1			Uncharacterized protein
Glyma.01G052800	267.049	219.726	14.1042	11.2649	0.48365	0.998525	0.32429	up	no	OK	K08493	GO:0006886,GO:0016020	AT1G26670.1	ATVTI12,VTI12,VTI1B	Vesicle transport v-SNARE family protein	Uncharacterized protein
Glyma.01G052900	1.8314	3.26659	0.128767	0.178069	1	1	-0.467673	down	no	NOTEST		GO:0016020	AT1G69450.1		Early-responsive to dehydration stress protein (ERD4)	ATP-dependent Clp protease proteolytic subunit
Glyma.01G053000	1	1	0.1	0.1	1	1	0	down	no	NOTEST			AT5G27260.1
Glyma.01G053100	141.507	83.7307	1.93105	1.17628	0.19805	0.998525	0.715154	up	no	OK		GO:0005515	AT1G69440.1	AGO7,ZIP	Argonaute family protein	Uncharacterized protein
Glyma.01G053200	160.629	126.796	9.55806	7.49583	0.51035	0.998525	0.35063	up	no	OK		GO:0051082,GO:0006457,GO:0016272	AT1G26660.1		Prefoldin chaperone subunit family protein
Glyma.01G053300	699.378	593.714	11.8554	10.0548	0.53205	0.998525	0.23766	up	no	OK		GO:0008270	AT1G69420.1		DHHC-type zinc finger family protein	Uncharacterized protein
Glyma.01G053400	18.4594	24.7992	1.01814	1.34293	0.6389	0.998525	-0.399448	down	no	OK		GO:0004672,GO:0006468	AT1G67890.1		PAS domain-containing protein tyrosine kinase family protein	Uncharacterized protein
Glyma.01G053500	1.8314	1	1.03108	0.1	0.19815	0.998525	3.36608	up	no	OK
Glyma.01G053600	11.8082	32.7323	0.361722	0.815839	0.12895	0.998525	-1.1734	down	no	OK			AT1G13970.1		Protein of unknown function (DUF1336)
Glyma.01G053700	67.5122	56.5315	2.85115	2.3337	0.66585	0.998525	0.288925	up	no	OK			AT4G32175.1		PNAS-3 related	Uncharacterized protein
Glyma.01G053800	100.768	117.73	2.98173	3.37699	0.7536	0.998525	-0.179588	down	no	OK		GO:0003700,GO:0043565,GO:0006355	AT1G13960.1	WRKY4	WRKY DNA-binding protein 4
Glyma.01G053900	1.8314	3.26659	0.503446	1.13366	1	1	-1.17108	down	no	NOTEST		GO:0008152	AT4G35830.1	ACO1	aconitase 1	Uncharacterized protein
Glyma.01G054000	150.652	140.395	11.2961	10.4684	0.83335	0.998525	0.109784	up	no	OK		GO:0003723,GO:0003746,GO:0043022,GO:0006452,GO:0045901,GO:0045905	AT1G69410.1	ATELF5A-3,ELF5A-3	eukaryotic elongation factor 5A-3
Glyma.01G054100	26.7735	27.0658	1.07431	1.06557	0.98765	0.998525	0.011785	up	no	OK		GO:0005515	AT1G69400.1		Transducin/WD40 repeat-like superfamily protein
Glyma.01G054200	237.95	176.661	10.0124	7.40831	0.35965	0.998525	0.434571	up	no	OK		GO:0032955,GO:0051301	AT1G69390.1	ARC12,ATMINE1,MINE1	homologue of bacterial MinE 1
Glyma.01G054300	213.839	243.525	7.60756	8.70756	0.67305	0.998525	-0.194835	down	no	OK			AT1G69380.1		Protein of unknown function (DUF155)
Glyma.01G054400	304.462	295.657	15.9671	15.4015	0.90195	0.998525	0.0520314	up	no	OK			AT2G03350.1		Protein of unknown function, DUF538
Glyma.01G054500	31.7619	30.4657	1.00208	1.0465	0.93235	0.998525	-0.0625746	down	no	OK		GO:0046417	AT1G69370.1	cm-3,CM3	chorismate mutase 3
Glyma.01G054600	1	1	0.1	0.1	1	1	0	down	no	NOTEST
Glyma.01G054700	1	1	0.1	0.1	1	1	0	down	no	NOTEST			AT1G19260.1		TTF-type zinc finger protein with HAT dimerisation domain
Glyma.01G054800	533.097	554.049	7.95947	8.25311	0.89155	0.998525	-0.0522655	down	no	OK			AT1G69360.1		Plant protein of unknown function (DUF863)
Glyma.01G054900	30.9305	39.5321	0.696484	0.865898	0.66195	0.998525	-0.314107	down	no	OK			AT1G69350.1		Tetratricopeptide repeat (TPR)-like superfamily protein
Glyma.01G055000	13.471	17.9995	0.863594	1.13255	0.6705	0.998525	-0.39115	down	no	OK		GO:0005515,GO:0003677	AT2G03390.1		uvrB/uvrC motif-containing protein
Glyma.01G055100	1	1	0.1	0.1	1	1	0	down	no	NOTEST		GO:0043531	AT3G14470.1		NB-ARC domain-containing disease resistance protein
Glyma.01G055200	9.31402	15.7329	0.502987	0.809591	0.4547	0.998525	-0.686672	down	no	OK		GO:0004553,GO:0005975	AT5G24090.1	ATCHIA,CHIA	chitinase A
Glyma.01G055300	227.973	228.793	5.02143	5.02517	0.99465	0.998525	-0.00107413	down	no	OK			AT1G69340.1		appr-1-p processing enzyme family protein
Glyma.01G055400	508.155	390.854	33.1938	25.3667	0.3346	0.998525	0.387978	up	no	OK			AT2G03420.1
Glyma.01G055500	192.222	211.793	8.95652	9.80385	0.78495	0.998525	-0.13041	down	no	OK		GO:0005515	AT2G03430.1		Ankyrin repeat family protein
Glyma.01G055600	1	1	0.1	0.1	1	1	0	down	no	NOTEST
Glyma.01G055700	40.0759	31.599	1.1354	0.879495	0.62475	0.998525	0.368453	up	no	OK			AT1G15460.1	ATBOR4,BOR4	HCO3- transporter family
Glyma.01G055800	26.7735	21.3993	2.88282	2.27174	0.69115	0.998525	0.343683	up	no	OK			AT5G49580.1		Chaperone DnaJ-domain superfamily protein
Glyma.01G055900	147.327	260.525	4.81411	8.42568	0.1044	0.998525	-0.807524	down	no	OK			AT1G69330.1		RING/U-box superfamily protein
Glyma.01G056000	74.1634	68.9978	2.54708	2.39598	0.89215	0.998525	0.0882284	up	no	OK			AT1G13920.1		Remorin family protein
Glyma.01G056100	91.6228	76.9309	2.78717	2.34278	0.68065	0.998525	0.25058	up	no	OK		GO:0016491,GO:0016706,GO:0055114	AT1G17020.1	ATSRG1,SRG1	senescence-related gene 1
Glyma.01G056200	2.6628	2.1333	0.161134	0.141466	1	1	0.187806	up	no	NOTEST			AT2G20540.1	MEF21	mitochondrial editing factor 21
Glyma.01G056300	597.947	650.379	19.0779	20.6589	0.76535	0.998525	-0.114861	down	no	OK		GO:0005515	AT5G61240.1		Leucine-rich repeat (LRR) family protein
Glyma.01G056400	28.4363	46.3319	0.933502	1.47168	0.3855	0.998525	-0.656739	down	no	OK			AT1G26600.1	CLE9	CLAVATA3/ESR-RELATED 9
Glyma.01G056500	19.2908	87.1305	0.877231	3.73961	0.01665	0.490262	-2.09186	down	no	OK	K08509	GO:0005515	AT1G13890.1	ATSNAP30,SNAP30	soluble N-ethylmaleimide-sensitive factor adaptor protein 30
Glyma.01G056600	1	1	0.1	0.1	1	1	0	down	no	NOTEST			AT5G41220.1	ATGSTT3,GST10C,GSTT3	glutathione S-transferase THETA 3
Glyma.01G056700	1	1	0.1	0.1	1	1	0	down	no	NOTEST
Glyma.01G056800	40.0759	38.3988	1.30347	1.24505	0.92525	0.998525	0.0661537	up	no	OK		GO:0003700,GO:0043565,GO:0006355	AT1G69310.1	ATWRKY57,WRKY57	WRKY DNA-binding protein 57
Glyma.01G056900	57.5353	101.863	1.23758	2.12417	0.2088	0.998525	-0.779377	down	no	OK			AT1G26610.1		C2H2-like zinc finger protein
Glyma.01G057000	1	1	0.1	0.1	1	1	0	down	no	NOTEST		GO:0003735,GO:0006412,GO:0005622,GO:0005840	ATCG00065.1		ribosomal protein S12A
Glyma.01G057100	1879.97	3314.76	45.7683	80.3843	0.04255	0.797313	-0.812565	down	no	OK	K00012	GO:0016616,GO:0051287,GO:0055114	AT3G29360.1		UDP-glucose 6-dehydrogenase family protein
Glyma.01G057200	1	1	0.1	0.1	1	1	0	down	no	NOTEST		GO:0004553,GO:0005975	AT1G26560.1	BGLU40	beta glucosidase 40
Glyma.01G057300	1	1	0.1	0.1	1	1	0	down	no	NOTEST		GO:0004553,GO:0005975	AT1G26560.1	BGLU40	beta glucosidase 40
Glyma.01G057400	405.893	385.188	16.2208	15.3137	0.8377	0.998525	0.0830221	up	no	OK			AT1G26520.1		Cobalamin biosynthesis CobW-like protein
Glyma.01G057500	139.013	200.46	3.85468	5.50703	0.30755	0.998525	-0.514663	down	no	OK		GO:0008168,GO:0008152	AT1G13860.1	QUL1	QUASIMODO2 LIKE 1
Glyma.01G057600	22.6165	20.266	0.658254	0.59587	0.8551	0.998525	0.143647	up	no	OK			AT1G26500.1		Pentatricopeptide repeat (PPR) superfamily protein
Glyma.01G057700	15.9652	21.3993	0.611238	0.79376	0.65275	0.998525	-0.376969	down	no	OK
Glyma.01G057800	2.6628	1	0.1355	0.1	1	1	0.438293	down	no	NOTEST		GO:0003678,GO:0000723,GO:0006281	AT5G28780.1		PIF1 helicase
Glyma.01G057900	18.4594	209.527	0.696	7.18651	0.0017	0.123913	-3.36813	down	no	OK			AT3G45400.1		exostosin family protein
Glyma.01G058000	753.419	1421.02	29.5593	55.413	0.01855	0.519554	-0.906612	down	no	OK			AT1G26480.1	GF14 IOTA,GRF12	general regulatory factor 12
Glyma.01G058100	4.32561	8.93308	2.5547	5.444	0.4055	0.998525	-1.09151	down	no	OK
Glyma.01G058200	390.928	330.789	10.1928	8.60724	0.56425	0.998525	0.243928	up	no	OK			AT1G26460.1		Tetratricopeptide repeat (TPR)-like superfamily protein
Glyma.01G058300	1443.48	1748.54	57.1622	68.8723	0.4742	0.998525	-0.268862	down	no	OK			AT1G18650.1	PDCB3	plasmodesmata callose-binding protein 3
Glyma.01G058400	316.933	311.523	11.4018	11.2062	0.95375	0.998525	0.0249645	up	no	OK			AT1G13820.1		alpha/beta-Hydrolases superfamily protein
Glyma.01G058500	1090.14	957.502	33.5872	29.1543	0.5843	0.998525	0.204203	up	no	OK			AT2G03530.1	ATUPS2,UPS2	ureide permease 2
Glyma.01G058600	22.6165	31.599	3.69667	5.08225	0.60195	0.998525	-0.459241	down	no	OK	K02635	GO:0022904,GO:0016020,GO:0009055,GO:0016491	ATCG00720.1		photosynthetic electron transfer B
Glyma.01G058700	49.2213	74.6643	1.11963	1.65333	0.3773	0.998525	-0.562353	down	no	OK			AT1G12700.1		ATP binding;nucleic acid binding;helicases
Glyma.01G058800	1	1	0.1	0.1	1	1	0	down	no	NOTEST			AT3G51950.1		Zinc finger (CCCH-type) family protein / RNA recognition motif (RRM)-containing protein
Glyma.01G058900	1.8314	1	0.885968	0.1	1	1	3.14725	up	no	NOTEST
Glyma.01G059000	57.5353	70.1311	1.53657	1.85078	0.68085	0.998525	-0.26842	down	no	OK			AT1G12700.1		ATP binding;nucleic acid binding;helicases
Glyma.01G059100	76.6576	74.6643	1.64406	1.59934	0.9471	0.998525	0.0397863	up	no	OK			AT5G50280.1	EMB1006	Pentatricopeptide repeat (PPR) superfamily protein
Glyma.01G059200	196.379	174.394	5.50583	4.82971	0.69875	0.998525	0.189024	up	no	OK			AT1G13770.1	RUS3	Protein of unknown function, DUF647
Glyma.01G059300	1	1	0.1	0.1	1	1	0	down	no	NOTEST		GO:0003682	AT5G08520.1		Duplicated homeodomain-like superfamily protein
Glyma.01G059400	3.49421	4.39989	0.211464	0.251051	1	1	-0.247568	down	no	NOTEST			AT1G14030.1		Rubisco methyltransferase family protein
Glyma.01G059500	6.81981	10.0664	0.869867	1.27883	0.59255	0.998525	-0.555958	down	no	OK		GO:0016020	AT1G43650.1		nodulin MtN21 /EamA-like transporter family protein
Glyma.01G059600	1	1	0.1	0.1	1	1	0	down	no	NOTEST			AT1G19600.1		pfkB-like carbohydrate kinase family protein
Glyma.01G059700	1	1	0.1	0.1	1	1	0	down	no	NOTEST		GO:0070403	AT5G09230.7	AtSRT2,SRT2	sirtuin 2
Glyma.01G059800	1	1	0.1	0.1	1	1	0	down	no	NOTEST		GO:0003678,GO:0000723,GO:0006281	AT3G51690.1		PIF1 helicase
Glyma.01G059900	67.5122	93.9303	1.19111	1.62121	0.4548	0.998525	-0.444764	down	no	OK			AT1G12700.1		ATP binding;nucleic acid binding;helicases
Glyma.01G060000	1	1	0.1	0.1	1	1	0	down	no	NOTEST
Glyma.01G060100	1	1	0.1	0.1	1	1	0	down	no	NOTEST			AT2G05642.1		Nucleic acid-binding, OB-fold-like protein
Glyma.01G060200	1	1	0.1	0.1	1	1	0	down	no	NOTEST		GO:0003678,GO:0000723,GO:0006281	AT3G51690.1		PIF1 helicase
Glyma.01G060300	62.5238	90.5304	1.59138	2.26339	0.4185	0.998525	-0.508207	down	no	OK			AT3G29575.1	AFP3	ABI five binding protein 3
Glyma.01G060400	1	1	0.1	0.1	1	1	0	down	no	NOTEST			AT4G16835.1		Tetratricopeptide repeat (TPR)-like superfamily protein
Glyma.01G060500	1	1	0.1	0.1	1	1	0	down	no	NOTEST		GO:0045735	AT3G05950.1		RmlC-like cupins superfamily protein
Glyma.01G060600	3.49421	1	0.341942	0.1	1	1	1.77375	up	no	NOTEST			AT4G11080.1		HMG (high mobility group) box protein
Glyma.01G060700	626.214	583.515	10.2871	9.5711	0.7858	0.998525	0.10408	up	no	OK		GO:0003676,GO:0004386,GO:0005524	AT1G26370.1		RNA helicase family protein
Glyma.01G060800	31.7619	27.0658	0.435681	0.384029	1	1	0.182057	up	no	NOTEST
Glyma.01G060900	1218.17	1441.42	90.4187	106.46	0.52935	0.998525	-0.235618	down	no	OK			AT1G26355.1	SP1L1	SPIRAL1-like1
Glyma.01G061000	388.433	274.125	14.242	10.0219	0.2341	0.998525	0.506996	up	no	OK
Glyma.01G061100	1211.52	1676.01	30.0135	41.3577	0.2228	0.998525	-0.462544	down	no	OK	K00517	GO:0005506,GO:0009055,GO:0016705,GO:0020037,GO:0055114	AT1G13710.1	CYP78A5,KLU	cytochrome P450, family 78, subfamily A, polypeptide 5
Glyma.01G061200	1.8314	1	0.930132	0.1	1	1	3.21744	up	no	NOTEST			AT3G21420.1		2-oxoglutarate (2OG) and Fe(II)-dependent oxygenase superfamily protein
Glyma.01G061300	1.8314	1	0.233021	0.1	1	1	1.22046	up	no	NOTEST			AT4G02830.2
Glyma.01G061400	1	1	0.1	0.1	1	1	0	down	no	NOTEST			AT1G55840.1		Sec14p-like phosphatidylinositol transfer family protein
Glyma.01G061500	459.103	436.186	7.8767	7.47122	0.843	0.998525	0.0762475	up	no	OK		GO:0004672,GO:0005524,GO:0006468	AT1G69220.1	SIK1	Protein kinase superfamily protein
Glyma.01G061600	2.6628	1	0.15504	0.1	1	1	0.63264	down	no	NOTEST			AT5G64200.1	ATSC35,SC35	ortholog of human splicing factor SC35
Glyma.01G061700	667.784	651.512	8.07912	7.87217	0.922	0.998525	0.0374368	up	no	OK			AT1G75310.1	AUL1	auxin-like 1 protein
Glyma.01G061900	2.6628	3.26659	0.182428	0.211632	1	1	-0.214231	down	no	NOTEST			AT1G69210.1		Uncharacterised protein family UPF0090
Glyma.01G062000	265.386	249.192	10.9814	10.2599	0.8268	0.998525	0.0980453	up	no	OK	K01057	GO:0005975	AT1G13700.1	PGL1	6-phosphogluconolactonase 1
Glyma.01G062100	105.757	89.3971	2.50094	2.1199	0.676	0.998525	0.238474	up	no	OK			AT1G69200.1	FLN2	fructokinase-like 2
Glyma.01G062200	49.2213	34.9989	1.21452	0.923035	0.58405	0.998525	0.395929	up	no	OK		GO:0042558	AT4G30000.1		Dihydropterin pyrophosphokinase / Dihydropteroate synthase
Glyma.01G062300	144.001	170.995	9.70988	11.1969	0.68855	0.998525	-0.205574	down	no	OK		GO:0003676	AT1G13690.1	ATE1	ATPase E1
Glyma.01G062400	3119.59	1500.35	67.149	32.2449	0.0095	0.363749	1.05829	up	no	OK		GO:0005507,GO:0008131,GO:0048038,GO:0009308,GO:0055114	AT1G31710.1		Copper amine oxidase family protein
Glyma.01G062500	1	1	0.1	0.1	1	1	0	down	no	NOTEST			AT5G41240.1	ATGSTT2,GST10B,GSTT2	glutathione S-transferase THETA 2
Glyma.01G062600	1	1	0.1	0.1	1	1	0	down	no	NOTEST
Glyma.01G062700	1.8314	2.1333	0.317192	0.386219	1	1	-0.284063	down	no	NOTEST			AT4G18230.1
Glyma.01G062800	1	1	0.1	0.1	1	1	0	down	no	NOTEST		GO:0005506,GO:0009055,GO:0016705,GO:0020037,GO:0055114	AT5G38970.1	ATBR6OX,BR6OX,BR6OX1,CYP85A1	brassinosteroid-6-oxidase 1
Glyma.01G062900	1.8314	1	0.109849	0.1	1	1	0.135522	down	no	NOTEST		GO:0004672,GO:0005524,GO:0006468,GO:0005515	AT3G24240.1		Leucine-rich repeat receptor-like protein kinase family protein
Glyma.01G063000	1413.55	1206.83	44.6673	37.9878	0.53795	0.998525	0.233683	up	no	OK	K13379	GO:0016866,GO:0030244	AT3G08900.1	RGP,RGP3	reversibly glycosylated polypeptide 3
Glyma.01G063100	735.959	658.312	19.9533	17.793	0.6627	0.998525	0.165318	up	no	OK		GO:0008168	AT4G36470.1		S-adenosyl-L-methionine-dependent methyltransferases superfamily protein
Glyma.01G063200	33.4247	36.1322	1.81298	1.94321	0.90155	0.998525	-0.100079	down	no	OK			AT5G55860.1		Plant protein of unknown function (DUF827)
Glyma.01G063300	1	1	0.1	0.1	1	1	0	down	no	NOTEST			AT1G17940.1		Endosomal targeting BRO1-like domain-containing protein
Glyma.01G063400	1	1	0.1	0.1	1	1	0	down	no	NOTEST			AT5G22790.1	RER1	reticulata-related 1
Glyma.01G063500	807.46	590.314	53.3957	38.71	0.22315	0.998525	0.464017	up	no	OK			AT1G69180.1	CRC	Plant-specific transcription factor YABBY family protein
Glyma.01G063600	513.975	406.72	4.82915	3.89458	0.42355	0.998525	0.310302	up	no	OK			AT4G38440.1
Glyma.01G063700	174.763	141.529	4.06346	3.28131	0.53215	0.998525	0.308437	up	no	OK		GO:0003677,GO:0005634	AT5G50670.1		Squamosa promoter-binding protein-like (SBP domain) transcription factor family protein
Glyma.01G063800	24.2793	45.1986	0.665202	1.16969	0.2806	0.998525	-0.814262	down	no	OK			AT1G69160.1
Glyma.01G063900	1	2.1333	0.1	0.587745	1	1	-2.55519	down	no	NOTEST			AT1G14390.1		Leucine-rich repeat protein kinase family protein
Glyma.01G064000	1	3.26659	0.1	0.290428	1	1	-1.53818	down	no	NOTEST
Glyma.01G064100	577.993	544.982	22.4238	21.0402	0.81825	0.998525	0.0918824	up	no	OK		GO:0003677,GO:0046983,GO:0003700,GO:0006355,GO:0005634	AT5G15800.1	AGL2,SEP1	K-box region and MADS-box transcription factor family protein
Glyma.01G064200	1145.84	971.102	47.4706	39.9904	0.50285	0.998525	0.247381	up	no	OK		GO:0003677,GO:0046983,GO:0003700,GO:0006355,GO:0005634	AT1G69120.1	AGL7,AP1	K-box region and MADS-box transcription factor family protein
Glyma.01G064300	1	1	0.1	0.1	1	1	0	down	no	NOTEST		GO:0008270	AT3G26935.1		DHHC-type zinc finger family protein
Glyma.01G064400	343.538	325.123	7.90436	7.435	0.8352	0.998525	0.0883159	up	no	OK			AT1G69060.1		Chaperone DnaJ-domain superfamily protein
Glyma.01G064500	1	1	0.1	0.1	1	1	0	down	no	NOTEST			AT1G69050.1
Glyma.01G064600	255.409	217.46	6.76118	5.80264	0.62385	0.998525	0.220566	up	no	OK		GO:0016597,GO:0008152	AT1G69040.2	ACR4	ACT domain repeat 4
Glyma.01G064700	1	1	0.1	0.1	1	1	0	down	no	NOTEST			AT2G01050.1		zinc ion binding;nucleic acid binding
Glyma.01G064800	1	1	0.1	0.1	1	1	0	down	no	NOTEST		GO:0005515	AT2G44150.1	ASHH3,SDG7	histone-lysine N-methyltransferase ASHH3
Glyma.01G064900	223.816	235.592	5.39744	5.56986	0.9199	0.998525	-0.0453658	down	no	OK			AT2G03810.1		18S pre-ribosomal assembly protein gar2-related
Glyma.01G065000	6.81981	11.1997	0.495444	0.786909	0.5054	0.998525	-0.667475	down	no	OK
Glyma.01G065100	442.475	441.852	15.3406	15.2503	0.9823	0.998525	0.00851729	up	no	OK			AT1G26300.1		BSD domain-containing protein
Glyma.01G065200	1	1	0.1	0.1	1	1	0	down	no	NOTEST		GO:0003678,GO:0000723,GO:0006281	AT3G51690.1		PIF1 helicase
Glyma.01G065300	1	1	0.1	0.1	1	1	0	down	no	NOTEST			AT1G52950.1		Nucleic acid-binding, OB-fold-like protein
Glyma.01G065400	185.571	161.928	5.25914	4.5818	0.6904	0.998525	0.198912	up	no	OK		GO:0008236,GO:0006508	AT5G22860.1		Serine carboxypeptidase S28 family protein
Glyma.01G065500	17.628	14.5996	0.81252	0.679484	0.7668	0.998525	0.257964	up	no	OK		GO:0004252,GO:0070008	AT1G69020.1		Prolyl oligopeptidase family protein
Glyma.01G065600	15.1338	6.66648	0.878077	0.409702	0.36235	0.998525	1.09977	up	no	OK		GO:0008236,GO:0006508	AT1G69020.1		Prolyl oligopeptidase family protein
Glyma.01G065700	10.9768	12.333	0.463305	0.510722	1	1	-0.140576	down	no	NOTEST		GO:0003676	AT1G16610.1	RNPS1,SR45	arginine/serine-rich 45
Glyma.01G065800	36.7503	17.9995	0.51272	0.295953	1	1	0.792803	up	no	NOTEST		GO:0043531	AT3G14470.1		NB-ARC domain-containing disease resistance protein
Glyma.01G065900	1	1	0.1	0.1	1	1	0	down	no	NOTEST
Glyma.01G066000	1.8314	90.5304	0.129141	3.22365	0.0926	0.998525	-4.64168	down	no	OK		GO:0030599,GO:0042545,GO:0005618	AT1G69940.1	ATPPME1,PPME1	Pectin lyase-like superfamily protein
Glyma.01G066200	1	1	0.1	0.1	1	1	0	down	no	NOTEST
Glyma.01G066400	1	1	0.1	0.1	1	1	0	down	no	NOTEST		GO:0004252,GO:0006508	AT5G58830.1		Subtilisin-like serine endopeptidase family protein
Glyma.01G066500	1	1	0.1	0.1	1	1	0	down	no	NOTEST			AT5G15740.1		O-fucosyltransferase family protein
Glyma.01G066600	336.055	310.39	11.595	10.8432	0.82335	0.998525	0.0967122	up	no	OK		GO:0046983	AT1G69010.1	BIM2	BES1-interacting Myc-like protein 2
Glyma.01G066700	1	1	0.1	0.1	1	1	0	down	no	NOTEST		GO:0016773,GO:0005975	AT1G80460.1	GLI1,NHO1	Actin-like ATPase superfamily protein
Glyma.01G066800	1	2.1333	0.1	0.649585	1	1	-2.69952	down	no	NOTEST
Glyma.01G066900	1	1	0.1	0.1	1	1	0	down	no	NOTEST		GO:0003676,GO:0008270
Glyma.01G067000	5358.56	5779.68	92.976	100.049	0.8124	0.998525	-0.105776	down	no	OK		GO:0016773	AT2G03890.1	ATPI4K GAMMA 7,PI4K GAMMA 7,UBDK GAMMA 7	phosphoinositide 4-kinase gamma 7
Glyma.01G067100	656.145	695.711	17.4129	18.4171	0.82935	0.998525	-0.0808894	down	no	OK		GO:0016758,GO:0008152	AT5G03490.1		UDP-Glycosyltransferase superfamily protein
Glyma.01G067200	31.7619	38.3988	1.18235	1.4098	0.74125	0.998525	-0.253833	down	no	OK		GO:0016788,GO:0006629	AT2G03980.1		GDSL-like Lipase/Acylhydrolase superfamily protein
Glyma.01G067300	4.32561	4.39989	0.272705	0.294643	1	1	-0.111627	down	no	NOTEST		GO:0003677,GO:0003899,GO:0006351	AT4G35800.1	NRPB1,RNA_POL_II_LS,RNA_POL_II_LSRNA_POL_II_LS,RPB1	RNA polymerase II large subunit
Glyma.01G067400	2.6628	1	0.204322	0.1	1	1	1.03084	up	no	NOTEST
Glyma.01G067500	1	1	0.1	0.1	1	1	0	down	no	NOTEST		GO:0008270	AT1G64255.1		MuDR family transposase
Glyma.01G067600	584.644	449.785	15.0968	11.5928	0.3363	0.998525	0.381014	up	no	OK		GO:0022857,GO:0055085,GO:0016021	AT1G11260.1	ATSTP1,STP1	sugar transporter 1
Glyma.01G067700	1	1	0.1	0.1	1	1	0	down	no	NOTEST
Glyma.01G067800	7.65122	6.66648	0.380548	0.337694	1	1	0.172362	up	no	NOTEST	K09422	GO:0003682	AT5G10280.1	ATMYB64,ATMYB92,MYB92	myb domain protein 92
Glyma.01G067900	333.561	309.257	10.1299	9.36019	0.78875	0.998525	0.11401	up	no	OK	K14298	GO:0005515	AT1G80670.1		Transducin/WD40 repeat-like superfamily protein
Glyma.01G068000	2296.5	2519.19	38.6399	42.2855	0.7341	0.998525	-0.130072	down	no	OK		GO:0005524,GO:0051082,GO:0006457,GO:0006950	AT2G04030.1	AtHsp90.5,CR88,EMB1956,Hsp88.1,HSP90.5	Chaperone protein htpG family protein
Glyma.01G068100	7.65122	1	0.32858	0.1	1	1	1.71624	up	no	NOTEST		GO:0030599,GO:0042545,GO:0005618	AT1G69940.1	ATPPME1,PPME1	Pectin lyase-like superfamily protein
Glyma.01G068200	348.526	296.79	11.2821	9.62697	0.58785	0.998525	0.228882	up	no	OK		GO:0016491,GO:0016706,GO:0055114	AT1G17020.1	ATSRG1,SRG1	senescence-related gene 1
Glyma.01G068300	3.49421	3.26659	0.399666	0.368085	1	1	0.118756	up	no	NOTEST
Glyma.01G068400	1	1	0.1	0.1	1	1	0	down	no	NOTEST
Glyma.01G068500	1	1	0.1	0.1	1	1	0	down	no	NOTEST			AT4G26600.1		S-adenosyl-L-methionine-dependent methyltransferases superfamily protein
Glyma.01G068600	686.075	563.115	13.4169	10.9989	0.4477	0.998525	0.286692	up	no	OK		GO:0046983	AT1G68920.3		basic helix-loop-helix (bHLH) DNA-binding superfamily protein
Glyma.01G068700	18.4594	21.3993	3.4986	3.97177	0.84305	0.998525	-0.183004	down	no	OK
Glyma.01G068800	471.574	431.653	7.51759	6.87058	0.73465	0.998525	0.129838	up	no	OK			AT1G68910.1	WIT2	WPP domain-interacting protein 2
Glyma.01G068900	5.15701	5.53319	0.198913	0.217746	1	1	-0.130509	down	no	NOTEST
Glyma.01G069000	318.596	319.456	29.7162	29.4368	0.97325	0.998525	0.0136288	up	no	OK
Glyma.01G069100	1	1	0.1	0.1	1	1	0	down	no	NOTEST			AT2G30695.1
Glyma.01G069200	1	1	0.1	0.1	1	1	0	down	no	NOTEST			AT4G25740.2		RNA binding Plectin/S10 domain-containing protein
Glyma.01G069300	7.65122	4.39989	0.459249	0.282342	1	1	0.701833	up	no	NOTEST		GO:0003700,GO:0043565,GO:0006355,GO:0003677,GO:0005634	AT3G30530.1	ATBZIP42,bZIP42	basic leucine-zipper 42
Glyma.01G069400	2.6628	4.39989	0.259239	0.421579	1	1	-0.70152	down	no	NOTEST		GO:0008083,GO:0008283,GO:0005576	AT1G13590.1	ATPSK1,PSK1	phytosulfokine 1 precursor
Glyma.01G069500	76.6576	66.7312	1.63554	1.46628	0.79705	0.998525	0.157606	up	no	OK		GO:0005524,GO:0044267	AT1G26230.1		TCP-1/cpn60 chaperonin family protein
Glyma.01G069600	50.0527	63.3313	3.71148	4.64512	0.64035	0.998525	-0.323721	down	no	OK
Glyma.01G069700	5.15701	5.53319	0.772143	0.81771	1	1	-0.0827212	down	no	NOTEST			AT5G38790.1
Glyma.01G069800	1	1	0.1	0.1	1	1	0	down	no	NOTEST
Glyma.01G069900	1	1	0.1	0.1	1	1	0	down	no	NOTEST			AT4G02210.1
Glyma.01G070000	1	1	0.1	0.1	1	1	0	down	no	NOTEST			AT1G06320.1
Glyma.01G070100	1	1	0.1	0.1	1	1	0	down	no	NOTEST			AT1G06320.1
Glyma.01G070200	70.0064	89.3971	2.18532	2.76073	0.5845	0.998525	-0.337205	down	no	OK	K00430	GO:0004601,GO:0020037,GO:0006979,GO:0055114	AT1G68850.1		Peroxidase superfamily protein
Glyma.01G070300	252.083	238.992	4.81485	4.54862	0.85605	0.998525	0.0820619	up	no	OK		GO:0005524,GO:0016301,GO:0008152	AT1G26190.1		Phosphoribulokinase / Uridine kinase family
Glyma.01G070400	106.588	110.93	1.37754	1.42796	0.9214	0.998525	-0.0518614	down	no	OK		GO:0005542,GO:0016740,GO:0008152	AT2G20830.1		transferases;folic acid binding
Glyma.01G070500	14.3024	16.8662	0.325904	0.368842	1	1	-0.178556	down	no	NOTEST
Glyma.01G070600	1	2.1333	0.1	0.112595	1	1	-0.171143	up	no	NOTEST
Glyma.01G070700	232.13	244.659	6.50584	6.82857	0.87595	0.998525	-0.0698481	down	no	OK		GO:0003824,GO:0030976	AT3G48560.1	AHAS,ALS,CSR1,IMR1,TZP5	chlorsulfuron/imidazolinone resistant 1
Glyma.01G070800	1	1	0.1	0.1	1	1	0	down	no	NOTEST			AT3G56290.1
Glyma.01G070900	1	2.1333	0.1	0.258122	1	1	-1.36805	down	no	NOTEST			AT2G40540.1	ATKT2,ATKUP2,KT2,KUP2,SHY3,TRK2	potassium transporter 2
Glyma.01G071000	6.81981	1	0.375676	0.1	1	1	1.90949	up	no	NOTEST			AT3G05390.1
Glyma.01G071100	1	1	0.1	0.1	1	1	0	down	no	NOTEST			AT2G05642.1		Nucleic acid-binding, OB-fold-like protein
Glyma.01G071200	2.6628	1	0.360582	0.1	1	1	1.85033	up	no	NOTEST		GO:0003678,GO:0000723,GO:0006281	AT5G28780.1		PIF1 helicase
Glyma.01G071300	17288.3	15069.8	452.674	393.24	0.7484	0.998525	0.203062	up	no	OK	K01611	GO:0004014,GO:0006597,GO:0008295	AT3G25570.1		Adenosylmethionine decarboxylase family protein
Glyma.01G071400	1	2.81546	0.1	7.24292	1	1	-6.1785	down	no	LOWDATA			AT3G02468.1	CPuORF9	conserved peptide upstream open reading frame 9
Glyma.01G071500	5.15701	3.26659	0.923176	0.537444	0.6047	0.998525	0.780491	up	no	OK
Glyma.01G071600	1	1	0.1	0.1	1	1	0	down	no	NOTEST
Glyma.01G071700	242.107	183.461	3.70902	2.82581	0.3987	0.998525	0.392374	up	no	OK		GO:0004672,GO:0005524,GO:0006468,GO:0005515	AT3G25560.1	NIK2	NSP-interacting kinase 2
Glyma.01G071800	2.6628	5.53319	0.201137	0.373535	1	1	-0.893065	down	no	NOTEST		GO:0006629	AT5G05580.1	FAD8	fatty acid desaturase 8
Glyma.01G071900	1	1	0.1	0.1	1	1	0	down	no	NOTEST		GO:0004672,GO:0005524,GO:0006468	AT5G26751.1	ATSK11,SK 11	shaggy-related kinase 11
Glyma.01G072000	99.1054	88.2638	2.97221	2.6237	0.75835	0.998525	0.179933	up	no	OK		GO:0005515	AT1G13570.1		F-box/RNI-like superfamily protein
Glyma.01G072100	1	1	0.1	0.1	1	1	0	down	no	NOTEST		GO:0003678,GO:0000723,GO:0006281	AT3G51690.1		PIF1 helicase
Glyma.01G072200	1	1	0.1	0.1	1	1	0	down	no	NOTEST			AT2G02560.1	ATCAND1,CAND1,ETA2,HVE,TIP120	cullin-associated and neddylation dissociated
Glyma.01G072300	2.6628	2.1333	0.151471	0.134938	1	1	0.166745	up	no	NOTEST			AT4G26090.1	RPS2	NB-ARC domain-containing disease resistance protein
Glyma.01G072400	5.98841	3.26659	0.141192	0.118696	1	1	0.250387	up	no	NOTEST		GO:0005524,GO:0043531	AT4G27220.1		NB-ARC domain-containing disease resistance protein
Glyma.01G072500	1	1	0.1	0.1	1	1	0	down	no	NOTEST		GO:0009966	AT5G53000.1	TAP46	2A phosphatase associated protein of 46 kD
Glyma.01G072600	13.471	20.266	2.76532	4.10499	0.54945	0.998525	-0.569932	down	no	OK			AT5G59950.5		RNA-binding (RRM/RBD/RNP motifs) family protein
Glyma.01G072700	1	1	0.1	0.1	1	1	0	down	no	NOTEST		GO:0016787	AT1G72880.1		Survival protein SurE-like phosphatase/nucleotidase
Glyma.01G072800	1	1	0.1	0.1	1	1	0	down	no	NOTEST			AT1G16080.1
Glyma.01G072900	26.7735	34.9989	3.02768	3.90521	0.64985	0.998525	-0.367187	down	no	OK			AT1G48490.1		Protein kinase superfamily protein
Glyma.01G073000	119.059	159.662	4.71839	6.27498	0.4469	0.998525	-0.411316	down	no	OK			AT4G36400.1		FAD-linked oxidases family protein
Glyma.01G073100	78.3204	63.3313	8.2189	6.55588	0.625	0.998525	0.326156	up	no	OK		GO:0003700,GO:0008270,GO:0043565,GO:0006355	AT5G25830.1	GATA12	GATA transcription factor 12
Glyma.01G073200	3.49421	2.1333	0.160429	0.12737	1	1	0.332909	up	no	NOTEST			AT2G44990.1	ATCCD7,CCD7,MAX3	carotenoid cleavage dioxygenase 7
Glyma.01G073300	1	1	0.1	0.1	1	1	0	down	no	NOTEST		GO:0008270	AT5G20570.2	ATRBX1,HRT1,RBX1,ROC1	RING-box 1
Glyma.01G073400	90.7914	80.3308	1.64905	1.43821	0.7403	0.998525	0.197361	up	no	OK		GO:0003677,GO:0005524,GO:0003676,GO:0004386	AT2G44980.2		SNF2 domain-containing protein / helicase domain-containing protein
Glyma.01G073500	106.588	127.929	1.71533	2.03791	0.64715	0.998525	-0.248604	down	no	OK			AT1G02060.1		Tetratricopeptide repeat (TPR)-like superfamily protein
Glyma.01G073600	2587.49	4316.59	95.3463	158.254	0.0861	0.998525	-0.730993	down	no	OK		GO:0016746,GO:0009058,GO:0016747,GO:0006633,GO:0016020,GO:0004315	AT1G02050.1	LAP6	Chalcone and stilbene synthase family protein
Glyma.01G073700	1	1	0.1	0.1	1	1	0	down	no	NOTEST		GO:0003678,GO:0000723,GO:0006281	AT3G51690.1		PIF1 helicase
Glyma.01G073800	1	1	0.1	0.1	1	1	0	down	no	NOTEST
Glyma.01G073900	1.8314	1	0.774158	0.1	1	1	2.95263	up	no	NOTEST		GO:0055085,GO:0016021	AT5G20380.1	PHT4;5	phosphate transporter 4;5
Glyma.01G074000	655.313	748.976	9.0208	10.3221	0.5967	0.998525	-0.194409	down	no	OK		GO:0046872,GO:0005515,GO:0008270	AT2G44950.1	HUB1,RDO4	histone mono-ubiquitination 1
Glyma.01G074100	1.8314	6.66648	0.165754	0.543542	1	1	-1.71335	down	no	NOTEST
Glyma.01G074200	2.6628	2.1333	0.183973	0.156855	1	1	0.230063	up	no	NOTEST		GO:0003700,GO:0006355	AT2G44940.1		Integrase-type DNA-binding superfamily protein
Glyma.01G074300	1	1	0.1	0.1	1	1	0	down	no	NOTEST		GO:0008080	AT5G16800.2		Acyl-CoA N-acyltransferases (NAT) superfamily protein
Glyma.01G074400	55.8728	89.3972	4.39533	6.94906	0.3892	0.998525	-0.660846	down	no	OK			AT3G60480.1
Glyma.01G074500	75.8259	68.9978	3.07472	2.90436	0.9105	0.998525	0.0822347	up	no	OK			AT3G60450.1		Phosphoglycerate mutase family protein
Glyma.01G074600	193.885	151.728	6.40399	5.013	0.4598	0.998525	0.353297	up	no	OK		GO:0016758,GO:0008152	AT4G01070.1	GT72B1,UGT72B1	UDP-Glycosyltransferase superfamily protein
Glyma.01G074700	385.939	346.655	6.82912	6.12855	0.69995	0.998525	0.156154	up	no	OK	K14306	GO:0017056,GO:0005643	AT1G10390.1		Nucleoporin autopeptidase
Glyma.01G074800	39.2445	39.5321	2.29504	2.29499	0.97765	0.998525	3.14e-05	up	no	OK			AT4G25170.1		Uncharacterised conserved protein (UCP012943)
Glyma.01G074900	1	1	0.1	0.1	1	1	0	down	no	NOTEST		GO:0003677	AT4G15020.1		hAT transposon superfamily
Glyma.01G075000	1	1	0.1	0.1	1	1	0	down	no	NOTEST		GO:0004650,GO:0005975	AT4G35670.1		Pectin lyase-like superfamily protein
Glyma.01G075100	29.2677	47.4652	3.75495	6.00743	0.40205	0.998525	-0.677954	down	no	OK		GO:0003924,GO:0005525	AT2G45030.1		Translation elongation factor EFG/EF2 protein
Glyma.01G075200	1	2.1333	0.1	0.221499	1	1	-1.1473	down	no	NOTEST
Glyma.01G075300	91.6228	72.3977	6.64586	5.20868	0.57655	0.998525	0.351538	up	no	OK		GO:0003924,GO:0005525	AT1G45332.1		Translation elongation factor EFG/EF2 protein
Glyma.01G075400	409.218	352.322	11.1012	9.53445	0.59715	0.998525	0.219494	up	no	OK		GO:0005525	AT1G45332.1		Translation elongation factor EFG/EF2 protein
Glyma.01G075500	1.8314	4.39989	0.168968	0.378992	1	1	-1.16542	down	no	NOTEST
Glyma.01G075600	1	1	0.1	0.1	1	1	0	down	no	NOTEST		GO:0052861,GO:0052862,GO:0016998	AT5G15870.1		glycosyl hydrolase family 81 protein
Glyma.01G075700	1	1	0.1	0.1	1	1	0	down	no	NOTEST			AT5G22580.1		Stress responsive A/B Barrel Domain
Glyma.01G075800	61.6924	85.9973	1.87214	2.57232	0.46985	0.998525	-0.458382	down	no	OK		GO:0003677,GO:0005634	AT1G27370.1	SPL10	squamosa promoter binding protein-like 10
Glyma.01G075900	35.0875	36.1322	1.32763	1.3593	0.96975	0.998525	-0.0340108	down	no	OK		GO:0003677,GO:0005634	AT1G02065.1	SPL8	squamosa promoter binding protein-like 8
Glyma.01G076000	3.49421	5.53319	2.29824	3.68302	0.64235	0.998525	-0.68036	down	no	OK	K03046	GO:0003677,GO:0003899,GO:0006351	ATCG00180.1		DNA-directed RNA polymerase family protein
Glyma.01G076100	50.0527	72.3977	1.54529	2.255	0.4384	0.998525	-0.54525	down	no	OK		GO:0005198,GO:0009507	AT4G00030.1		Plastid-lipid associated protein PAP / fibrillin family protein
Glyma.01G076200	79.9832	73.531	4.78583	4.36974	0.8366	0.998525	0.131222	up	no	OK			AT3G60520.1
Glyma.01G076300	14.3024	12.333	2.65682	2.22459	0.78815	0.998525	0.256161	up	no	OK		GO:0017150,GO:0050660,GO:0008033,GO:0055114	AT3G49640.1		Aldolase-type TIM barrel family protein
Glyma.01G076400	1	1	0.1	0.1	1	1	0	down	no	NOTEST
Glyma.01G076500	1	1	0.1	0.1	1	1	0	down	no	NOTEST		GO:0003676,GO:0008270
Glyma.01G076600	1	1	0.1	0.1	1	1	0	down	no	NOTEST		GO:0003676	AT1G22910.1		RNA-binding (RRM/RBD/RNP motifs) family protein
Glyma.01G076700	10.1454	7.79978	0.785441	0.604665	0.6948	0.998525	0.377367	up	no	OK
Glyma.01G076800	1	1	0.1	0.1	1	1	0	down	no	NOTEST		GO:0005509	AT3G50770.1	CML41	calmodulin-like 41
Glyma.01G076900	18.4594	36.1322	0.542665	0.987778	0.2634	0.998525	-0.864125	down	no	OK		GO:0046983	AT4G00050.1	UNE10	basic helix-loop-helix (bHLH) DNA-binding superfamily protein
Glyma.01G077000	1	1	0.1	0.1	1	1	0	down	no	NOTEST			AT1G65680.1	ATEXPB2,ATHEXP BETA 1.4,EXPB2	expansin B2
Glyma.01G077100	28.4363	20.266	1.42147	1.02211	0.57765	0.998525	0.475833	up	no	OK			AT5G54980.1		Uncharacterised protein family (UPF0497)
Glyma.01G077200	1985.56	1878.87	17.5128	16.4966	0.8213	0.998525	0.0862411	up	no	OK	K10846	GO:0004518,GO:0006281	AT3G28030.1	UVH3,UVR1	5\'-3\' exonuclease family protein
Glyma.01G077300	311.944	279.791	7.21009	6.62632	0.7785	0.998525	0.121809	up	no	OK			AT5G03900.2		Iron-sulphur cluster biosynthesis family protein
Glyma.01G077400	301.136	399.92	4.2591	5.59787	0.34265	0.998525	-0.394329	down	no	OK		GO:0003824,GO:0016740,GO:0006506,GO:0005789	AT3G01380.1		transferases;sulfuric ester hydrolases;catalytics;transferases
Glyma.01G077500	4.3259	7.79978	0.15667	0.215603	1	1	-0.460648	down	no	NOTEST			AT1G40390.1		DNAse I-like superfamily protein
Glyma.01G077600	380.119	507.584	8.2243	10.9253	0.3119	0.998525	-0.409708	down	no	OK		GO:0004252,GO:0006508,GO:0005515	AT5G40200.1	DegP9	DegP protease 9
Glyma.01G077700	53.3783	49.7318	1.70614	1.58832	0.8828	0.998525	0.103234	up	no	OK		GO:0016020	AT3G28050.1		nodulin MtN21 /EamA-like transporter family protein
Glyma.01G077800	1	2.1333	0.1	0.449832	1	1	-2.16939	down	no	NOTEST			AT5G42905.1		Polynucleotidyl transferase, ribonuclease H-like superfamily protein
Glyma.01G077900	124.048	118.863	5.3335	5.08511	0.9054	0.998525	0.0688036	up	no	OK			AT2G37400.1		Tetratricopeptide repeat (TPR)-like superfamily protein
Glyma.01G078000	44.2329	32.7323	1.85414	1.38068	0.5654	0.998525	0.425371	up	no	OK			AT3G60720.1	PDLP8	plasmodesmata-located protein 8
Glyma.01G078100	1	1	0.1	0.1	1	1	0	down	no	NOTEST			AT1G04200.1
Glyma.01G078200	75.8262	93.9303	3.5447	4.35241	0.6292	0.998525	-0.296151	down	no	OK			AT3G60690.1		SAUR-like auxin-responsive protein family
Glyma.01G078300	1	1	0.1	0.1	1	1	0	down	no	NOTEST	K11818	GO:0005506,GO:0009055,GO:0016705,GO:0020037,GO:0055114	AT4G31500.1	ATR4,CYP83B1,RED1,RNT1,SUR2	cytochrome P450, family 83, subfamily B, polypeptide 1
Glyma.01G078400	111.576	165.328	2.34966	3.43431	0.30235	0.998525	-0.547568	down	no	OK			AT3G60680.1		Plant protein of unknown function (DUF641)
Glyma.01G078500	1	2.1333	0.1	0.114138	1	1	-0.190779	up	no	NOTEST		GO:0004386,GO:0005524,GO:0003678,GO:0000723,GO:0006281	AT3G51700.1		PIF1 helicase
Glyma.01G078600	14.3024	22.5326	0.463792	0.684695	0.47685	0.998525	-0.561984	down	no	OK			AT3G60670.1		PLATZ transcription factor family protein
Glyma.01G078700	5.15701	2.1333	11.8953	2.56442	0.22015	0.998525	2.21369	up	no	OK
Glyma.01G078800	56.7039	46.3319	3.65315	2.9675	0.6764	0.998525	0.299893	up	no	OK			AT4G00165.1		Bifunctional inhibitor/lipid-transfer protein/seed storage 2S albumin superfamily protein
Glyma.01G078900	1	1	0.1	0.1	1	1	0	down	no	NOTEST
Glyma.01G079000	1	1	0.1	0.1	1	1	0	down	no	NOTEST
Glyma.01G079100	592.958	700.244	11.5733	13.6182	0.5307	0.998525	-0.234736	down	no	OK			AT1G79600.1		Protein kinase superfamily protein
Glyma.01G079200	65.8494	74.6643	2.65998	3.26224	0.6504	0.998525	-0.294448	down	no	OK			AT1G02170.1	AMC1,ATMC1,ATMCPB1,LOL3,MCP1B	metacaspase 1
Glyma.01G079300	318.596	393.121	11.7506	14.4454	0.47925	0.998525	-0.297876	down	no	OK		GO:0004518,GO:0034477	AT5G51170.1
Glyma.01G079400	1	1	0.1	0.1	1	1	0	down	no	NOTEST		GO:0003677,GO:0046983	AT3G05860.2		MADS-box transcription factor family protein
Glyma.01G079500	405.061	359.122	5.87111	5.20537	0.67395	0.998525	0.173633	up	no	OK			AT4G00150.1	ATHAM3,HAM3	GRAS family transcription factor
Glyma.01G079600	1.8314	1	0.686857	0.1	1	1	2.78001	up	no	NOTEST
Glyma.01G079700	2.6628	2.1333	1.44832	0.931387	1	1	0.636928	up	no	NOTEST		GO:0005515	AT1G62740.1		stress-inducible protein, putative
Glyma.01G079800	1	1	0.1	0.1	1	1	0	down	no	NOTEST		GO:0004650,GO:0005975	AT2G43890.1		Pectin lyase-like superfamily protein
Glyma.01G079900	71.6692	142.662	2.68987	5.26671	0.10615	0.998525	-0.969366	down	no	OK			AT3G60580.1		C2H2-like zinc finger protein
Glyma.01G080000	1	1	0.1	0.1	1	1	0	down	no	NOTEST			AT3G06250.1	FRS7	FAR1-related sequence 7
Glyma.01G080100	1	1	0.1	0.1	1	1	0	down	no	NOTEST		GO:0003678,GO:0000723,GO:0006281	AT3G51690.1		PIF1 helicase
Glyma.01G080200	897.251	752.376	35.101	29.2933	0.49345	0.998525	0.260941	up	no	OK	K01527		AT1G17880.1	ATBTF3,BTF3	basic transcription factor 3
Glyma.01G080300	2.6628	20.266	0.181112	1.03382	0.17605	0.998525	-2.51303	down	no	OK	K07976	GO:0005525,GO:0007264,GO:0005622	AT3G12160.1	ATRABA4D,RABA4D	RAB GTPase homolog A4D
Glyma.01G080400	141.507	165.328	9.74727	11.2819	0.6848	0.998525	-0.21094	down	no	OK	K07107		AT1G68260.1		Thioesterase superfamily protein
Glyma.01G080500	807.46	1011.9	27.0867	33.7798	0.39875	0.998525	-0.318576	down	no	OK			AT1G68440.1
Glyma.01G080600	1141.68	1665.81	24.7053	35.9095	0.1528	0.998525	-0.539545	down	no	OK			AT1G77420.1		alpha/beta-Hydrolases superfamily protein
Glyma.01G080700	741.779	641.313	29.0281	25.1357	0.5814	0.998525	0.207712	up	no	OK		GO:0003854,GO:0016616,GO:0006694,GO:0055114,GO:0003824,GO:0050662,GO:0044237	AT1G68540.1		NAD(P)-binding Rossmann-fold superfamily protein
Glyma.01G080900	325.247	313.79	17.8646	17.1144	0.88135	0.998525	0.0618929	up	no	OK			AT1G13380.1		Protein of unknown function (DUF1218)
Glyma.01G081000	1	1	0.1	0.1	1	1	0	down	no	NOTEST
Glyma.01G081100	156.472	163.061	3.69798	3.84496	0.90815	0.998525	-0.0562312	down	no	OK		GO:0003700,GO:0006355	AT1G68550.1		Integrase-type DNA-binding superfamily protein
Glyma.01G081200	1	1	0.1	0.1	1	1	0	down	no	NOTEST
Glyma.01G081300	1159.97	975.635	19.038	15.9917	0.50205	0.998525	0.251559	up	no	OK		GO:0004553,GO:0005975	AT1G68560.1	ATXYL1,TRG1,XYL1	alpha-xylosidase 1
Glyma.01G081400	1	2.1333	0.1	0.172895	1	1	-0.789896	up	no	NOTEST		GO:0004553,GO:0005975	AT1G11545.1	XTH8	xyloglucan endotransglucosylase/hydrolase 8
Glyma.01G081500	1487.55	1600.08	47.7899	51.1847	0.7937	0.998525	-0.0990069	down	no	OK	K10839	GO:0005515,GO:0003684,GO:0006289,GO:0043161	AT3G02540.3	RAD23-3,RAD23C	Rad23 UV excision repair protein family
Glyma.01G081600	1394.43	1219.29	27.8214	24.274	0.5975	0.998525	0.196783	up	no	OK		GO:0005215,GO:0006810,GO:0016020	AT1G68570.1		Major facilitator superfamily protein
Glyma.01G081700	1.8314	1	0.124214	0.1	1	1	0.312828	down	no	NOTEST		GO:0005215,GO:0006810,GO:0016020	AT1G68570.1		Major facilitator superfamily protein
Glyma.01G081800	1	1	0.1	0.1	1	1	0	down	no	NOTEST
Glyma.01G081900	208.851	285.457	5.45575	7.40496	0.33695	0.998525	-0.440714	down	no	OK		GO:0016746,GO:0008152	AT3G25860.1	LTA2,PLE2	2-oxoacid dehydrogenases acyltransferase family protein
Glyma.01G082000	48.3899	44.0653	1.65739	1.50918	0.8501	0.998525	0.135148	up	no	OK	K01246	GO:0008725,GO:0006284	AT1G13635.1		DNA glycosylase superfamily protein
Glyma.01G082100	1	1	0.1	0.1	1	1	0	down	no	NOTEST
Glyma.01G082200	1517.48	1377.96	37.9502	34.587	0.71905	0.998525	0.133878	up	no	OK	K13832	GO:0003855,GO:0016491,GO:0055114,GO:0004764	AT3G06350.1	EMB3004,MEE32	dehydroquinate dehydratase, putative / shikimate dehydrogenase, putative
Glyma.01G082300	1	1	0.1	0.1	1	1	0	down	no	NOTEST			AT4G02550.1
Glyma.01G082400	2684.77	2873.91	53.4646	55.8992	0.86855	0.998525	-0.0642437	down	no	OK		GO:0003677	AT1G68580.2		agenet domain-containing protein / bromo-adjacent homology (BAH) domain-containing protein
Glyma.01G082500	45.8957	51.9984	2.79493	3.13728	0.8221	0.998525	-0.166702	down	no	OK		GO:0046872,GO:0030001	AT1G68585.1
Glyma.01G082600	10.9768	10.0664	0.870436	0.793092	0.88595	0.998525	0.13425	up	no	OK			AT3G25855.1		Copper transport protein family
Glyma.01G082700	278.688	279.791	3.91972	3.92796	0.9949	0.998525	-0.00302964	down	no	OK		GO:0004672,GO:0005524,GO:0006468	AT3G25840.1		Protein kinase superfamily protein
Glyma.01G082800	34.2561	33.8656	1.43984	1.41714	0.97765	0.998525	0.0229262	up	no	OK
Glyma.01G082900	1	1	0.1	0.1	1	1	0	down	no	NOTEST
Glyma.01G083000	1519.97	1206.83	41.4486	32.8073	0.3719	0.998525	0.337307	up	no	OK			AT1G13340.1		Regulator of Vps4 activity in the MVB pathway protein
Glyma.01G083100	35.9189	29.3324	1.80336	1.47326	0.70885	0.998525	0.291675	up	no	OK			AT1G13330.1	AHP2	Arabidopsis Hop2 homolog
Glyma.01G083200	1	1	0.1	0.1	1	1	0	down	no	NOTEST		GO:0004672,GO:0005524,GO:0006468	AT3G47570.1		Leucine-rich repeat protein kinase family protein
Glyma.01G083300	1.8314	1	0.131791	0.1	1	1	0.398252	down	no	NOTEST		GO:0003676,GO:0004519,GO:0006308	AT1G68290.1	ENDO 2	endonuclease 2
Glyma.01G083400	37.5817	53.1316	1.97216	2.95485	0.41805	0.998525	-0.583308	down	no	OK
Glyma.01G083500	1	1	0.1	0.1	1	1	0	down	no	NOTEST
Glyma.01G083600	1	3.26659	0.1	0.210562	1	1	-1.07425	down	no	NOTEST
Glyma.01G083700	167.28	210.66	3.88263	4.85523	0.5081	0.998525	-0.322505	down	no	OK		GO:0006810,GO:0005886,GO:0015743	AT1G25480.1		Aluminium activated malate transporter family protein
Glyma.01G083800	5.98841	4.39989	0.407906	0.308166	1	1	0.404529	up	no	NOTEST		GO:0046983	AT1G19260.1		TTF-type zinc finger protein with HAT dimerisation domain
Glyma.01G083900	2.6628	5.53319	0.183696	0.326674	1	1	-0.830531	down	no	NOTEST		GO:0005515	AT1G20800.1		F-box family protein
Glyma.01G084000	1	1	0.1	0.1	1	1	0	down	no	NOTEST			AT1G58320.1		PLAC8 family protein
Glyma.01G084100	1	1	0.1	0.1	1	1	0	down	no	NOTEST		GO:0003743,GO:0006413	AT4G30690.1		Translation initiation factor 3 protein
Glyma.01G084200	7.65122	5.53319	0.274925	0.226243	1	1	0.281165	up	no	NOTEST		GO:0003700,GO:0043565,GO:0006355,GO:0006351	AT1G68640.1	PAN	bZIP transcription factor family protein
Glyma.01G084300	3.49421	2.1333	0.210281	0.149819	1	1	0.489098	up	no	NOTEST			AT2G01050.1		zinc ion binding;nucleic acid binding
Glyma.01G084400	5.15701	11.1997	1.00105	2.24954	0.33225	0.998525	-1.16812	down	no	OK		GO:0003777,GO:0005524,GO:0008017,GO:0007018	AT5G23910.1		ATP binding microtubule motor family protein
Glyma.01G084500	142.338	144.929	3.39836	3.33907	0.95825	0.998525	0.0253924	up	no	OK			AT1G25500.2		Plasma-membrane choline transporter family protein
Glyma.01G084600	2526.8	2640.45	54.1253	56.3979	0.8787	0.998525	-0.0593383	down	no	OK		GO:0004190,GO:0006508	AT1G25510.1		Eukaryotic aspartyl protease family protein
Glyma.01G084700	239.612	251.459	12.9577	13.5011	0.8969	0.998525	-0.0592673	down	no	OK	K06891	GO:0030163	AT1G68660.1		Ribosomal protein L12/ ATP-dependent Clp protease adaptor protein ClpS family protein
Glyma.01G084800	35.9189	53.1316	1.08147	1.66437	0.3902	0.998525	-0.621983	down	no	OK			AT1G25530.1		Transmembrane amino acid transporter family protein
Glyma.01G084900	1	1	0.1	0.1	1	1	0	down	no	NOTEST
Glyma.01G085000	1	1	0.1	0.1	1	1	0	down	no	NOTEST
Glyma.01G085100	1	1	0.1	0.1	1	1	0	down	no	NOTEST
Glyma.01G085200	27.6049	16.8662	1.23286	0.58328	0.20325	0.998525	1.07975	up	no	OK			AT3G02120.1		hydroxyproline-rich glycoprotein family protein
Glyma.01G085300	10.1454	7.79978	0.54235	0.426817	1	1	0.345607	up	no	NOTEST			AT2G35750.1
Glyma.01G085400	5.15701	3.26659	0.288718	0.202287	1	1	0.513257	up	no	NOTEST		GO:0016758,GO:0008152	AT3G02100.1		UDP-Glycosyltransferase superfamily protein
Glyma.01G085500	5.15701	5.53319	0.241488	0.275531	1	1	-0.190263	down	no	NOTEST
Glyma.01G085600	1	1	0.1	0.1	1	1	0	down	no	NOTEST		GO:0016758,GO:0008152	AT3G02100.1		UDP-Glycosyltransferase superfamily protein
Glyma.01G085700	1.8314	2.1333	0.12868	0.138918	1	1	-0.110446	down	no	NOTEST		GO:0016758,GO:0008152	AT3G02100.1		UDP-Glycosyltransferase superfamily protein
Glyma.01G085800	25.9421	19.1327	0.891851	0.673279	0.6223	0.998525	0.405598	up	no	OK		GO:0016758,GO:0008152	AT3G02100.1		UDP-Glycosyltransferase superfamily protein
Glyma.01G085900	1	1	0.1	0.1	1	1	0	down	no	NOTEST		GO:0005525	AT1G50920.1		Nucleolar GTP-binding protein
Glyma.01G086000	158.966	125.663	4.8517	3.83514	0.52275	0.998525	0.339211	up	no	OK		GO:0005515	AT5G15550.1		Transducin/WD40 repeat-like superfamily protein
Glyma.01G086100	1	1	0.1	0.1	1	1	0	down	no	NOTEST		GO:0003678,GO:0000723,GO:0006281	AT3G51690.1		PIF1 helicase
Glyma.01G086200	10.1454	16.8662	0.22675	0.319496	1	1	-0.494695	down	no	NOTEST		GO:0003676	AT1G25540.1	PFT1	phytochrome and flowering time regulatory protein (PFT1)
Glyma.01G086300	1	1	0.1	0.1	1	1	0	down	no	NOTEST			AT1G52950.1		Nucleic acid-binding, OB-fold-like protein
Glyma.01G086400	1	1	0.1	0.1	1	1	0	down	no	NOTEST		GO:0004386,GO:0005524,GO:0003678,GO:0000723,GO:0006281	AT3G51690.1		PIF1 helicase
Glyma.01G086500	1	1	0.1	0.1	1	1	0	down	no	NOTEST
Glyma.01G086600	59.1981	75.7976	1.49385	1.94406	0.53345	0.998525	-0.380037	down	no	OK			AT1G25540.1	PFT1	phytochrome and flowering time regulatory protein (PFT1)
Glyma.01G086700	502.335	726.31	15.885	22.8429	0.17765	0.998525	-0.524081	down	no	OK		GO:0003682	AT1G25550.1		myb-like transcription factor family protein
Glyma.01G086800	23.4479	30.4657	1.16774	1.49283	0.6693	0.998525	-0.354331	down	no	OK		GO:0046872	AT1G13290.1	DOT5,WIP6	C2H2-like zinc finger protein
Glyma.01G086900	157.304	131.329	8.06363	6.69606	0.61495	0.998525	0.268117	up	no	OK	K10525	GO:0016853,GO:0009507	AT1G13280.1	AOC4	allene oxide cyclase 4
Glyma.01G087000	169.775	176.661	5.56805	5.76702	0.9189	0.998525	-0.0506539	down	no	OK		GO:0009987	AT1G13270.1	MAP1B,MAP1C	methionine aminopeptidase 1B
Glyma.01G087100	55.0411	55.3982	5.17035	5.14167	0.98325	0.998525	0.00802493	up	no	OK			AT1G13270.1	MAP1B,MAP1C	methionine aminopeptidase 1B
Glyma.01G087200	1	1	0.1	0.1	1	1	0	down	no	NOTEST
Glyma.01G087300	6.81981	6.66648	0.814201	0.784344	0.9094	0.998525	0.0538985	up	no	OK
Glyma.01G087400	89.96	119.996	6.43587	8.49647	0.4932	0.998525	-0.400728	down	no	OK			AT1G23780.1		F-box family protein
Glyma.01G087500	443.306	785.241	12.486	21.9808	0.04095	0.78346	-0.815933	down	no	OK	K09287	GO:0003700,GO:0006355,GO:0003677	AT1G25560.1	EDF1,TEM1	AP2/B3 transcription factor family protein
Glyma.01G087600	1.8314	3.26659	0.185922	0.331103	1	1	-0.832583	down	no	NOTEST
Glyma.01G087700	314.439	294.524	5.34895	5.00466	0.82115	0.998525	0.0959837	up	no	OK		GO:0005515	AT1G25570.1		Di-glucose binding protein with Leucine-rich repeat domain
Glyma.01G087800	275.363	370.455	6.91661	9.24932	0.3286	0.998525	-0.419282	down	no	OK		GO:0016757	AT1G13250.1	GATL3	galacturonosyltransferase-like 3
Glyma.01G087900	260.397	201.594	5.84444	4.24755	0.3162	0.998525	0.460434	up	no	OK		GO:0004672,GO:0005524,GO:0006468	AT1G68830.1	STN7	STT7 homolog STN7
Glyma.01G088000	5.98841	17.9995	0.420872	1.18429	0.15975	0.998525	-1.49257	down	no	OK			AT1G68825.1	DVL5,RTFL15	ROTUNDIFOLIA like 15
Glyma.01G088100	1	1	0.1	0.1	1	1	0	down	no	NOTEST			AT4G09660.1
Glyma.01G088200	263.723	238.992	7.17322	6.61706	0.79245	0.998525	0.116431	up	no	OK		GO:0003677,GO:0006355	AT1G25580.1	ANAC008,SOG1	NAC (No Apical Meristem) domain transcriptional regulator superfamily protein
Glyma.01G088300	42.5701	39.5321	1.28944	1.26902	0.9753	0.998525	0.0230298	up	no	OK		GO:0046983	AT1G68810.1		basic helix-loop-helix (bHLH) DNA-binding superfamily protein
Glyma.01G088400	2.6628	1	0.415632	0.1	1	1	2.05531	up	no	NOTEST
Glyma.01G088500	20.1222	22.5326	3.59931	3.94782	0.8856	0.998525	-0.133336	down	no	OK			AT4G18710.2	ATSK21,BIN2,DWF12,SK21,UCU1	Protein kinase superfamily protein
Glyma.01G088600	1	1	0.1	0.1	1	1	0	down	no	NOTEST
Glyma.01G088700	3.49421	4.39989	0.411934	0.518323	1	1	-0.331438	down	no	NOTEST		GO:0003824,GO:0008152	AT4G16210.1	E-COAH-2,ECHIA	enoyl-CoA hydratase/isomerase A
Glyma.01G088800	1	1	0.1	0.1	1	1	0	down	no	NOTEST		GO:0015079,GO:0071805,GO:0016020	AT5G14880.1		Potassium transporter family protein
Glyma.01G088900	1	1	0.1	0.1	1	1	0	down	no	NOTEST			AT3G42140.1		zinc ion binding;nucleic acid binding
Glyma.01G089000	113.239	83.7307	4.57477	3.38112	0.467	0.998525	0.436198	up	no	OK			AT5G63690.1		Nucleic acid-binding, OB-fold-like protein
Glyma.01G089100	639.517	661.712	19.0206	19.6052	0.9092	0.998525	-0.0436736	down	no	OK			AT1G25682.1		Family of unknown function (DUF572)
Glyma.01G089200	9.31402	8.93308	0.611111	0.583783	1	1	0.0660023	up	no	NOTEST			AT1G26090.1		P-loop containing nucleoside triphosphate hydrolases superfamily protein
Glyma.01G089300	1040.25	891.771	13.4792	11.5455	0.54485	0.998525	0.223404	up	no	OK			AT3G25690.1	CHUP1	Hydroxyproline-rich glycoprotein family protein
Glyma.01G089400	1	1	0.1	0.1	1	1	0	down	no	NOTEST			AT5G33406.1		hAT dimerisation domain-containing protein / transposase-related
Glyma.01G089500	168.112	174.394	3.44037	3.52739	0.93985	0.998525	-0.0360374	down	no	OK			AT3G25680.1
Glyma.01G089600	42.5701	53.1316	1.7402	2.1463	0.6721	0.998525	-0.302599	down	no	OK
Glyma.01G089700	1	1	0.1	0.1	1	1	0	down	no	NOTEST		GO:0016021	AT1G26100.1		Cytochrome b561/ferric reductase transmembrane protein family
Glyma.01G089800	2.6628	1	0.176319	0.1	1	1	0.818188	down	no	NOTEST		GO:0016491,GO:0055114	AT3G21360.1		2-oxoglutarate (2OG) and Fe(II)-dependent oxygenase superfamily protein
Glyma.01G089900	927.182	747.843	19.3539	15.5035	0.389	0.998525	0.32003	up	no	OK			AT1G26110.2	DCP5	decapping 5
Glyma.01G090000	1	1	0.1	0.1	1	1	0	down	no	NOTEST			AT1G43722.1
Glyma.01G090100	123.216	108.663	2.15947	1.91023	0.7469	0.998525	0.176931	up	no	OK			AT1G67230.1	LINC1	little nuclei1
Glyma.01G090200	244.601	225.393	6.87607	6.31903	0.79565	0.998525	0.121881	up	no	OK		GO:0005515	AT3G25670.1		Leucine-rich repeat (LRR) family protein
Glyma.01G090300	1	1	0.1	0.1	1	1	0	down	no	NOTEST
Glyma.01G090400	7.65122	5.53319	0.391551	0.29757	1	1	0.395971	up	no	NOTEST			AT1G68765.1	IDA	Putative membrane lipoprotein
Glyma.01G090500	1	1	0.1	0.1	1	1	0	down	no	NOTEST		GO:0004672,GO:0005524,GO:0006468	AT1G67520.1		lectin protein kinase family protein
Glyma.01G090600	1	1	0.1	0.1	1	1	0	down	no	NOTEST
Glyma.01G090700	15.1338	21.3993	0.669434	0.917533	0.5986	0.998525	-0.454818	down	no	OK			AT3G25640.1		Protein of unknown function, DUF617
Glyma.01G090800	1	2.1333	0.1	0.214029	1	1	-1.09781	down	no	NOTEST
Glyma.01G090900	93.2856	121.129	6.98296	8.97264	0.53335	0.998525	-0.361694	down	no	OK		GO:0016787	AT1G68760.1	ATNUDT1,ATNUDX1,NUDX1	nudix hydrolase 1
Glyma.01G091100	1.8314	1	0.115637	0.1	1	1	0.209603	down	no	NOTEST		GO:0005524,GO:0016887,GO:0016020	AT3G25620.2		ABC-2 type transporter family protein
Glyma.01G091200	1	1	0.1	0.1	1	1	0	down	no	NOTEST			AT4G01270.1		RING/U-box superfamily protein
Glyma.01G091300	1.8314	1	0.189347	0.1	1	1	0.921033	down	no	NOTEST
Glyma.01G091400	10.9768	19.1327	0.430239	0.697604	0.40975	0.998525	-0.69727	down	no	OK		GO:0016746,GO:0009058,GO:0016747,GO:0006633,GO:0016020,GO:0008610,GO:0004315	AT5G13930.1	ATCHS,CHS,TT4	Chalcone and stilbene synthase family protein
Glyma.01G091500	1	1	0.1	0.1	1	1	0	down	no	NOTEST			AT5G41130.2		Esterase/lipase/thioesterase family protein
Glyma.01G091600	1	1	0.1	0.1	1	1	0	down	no	NOTEST			AT3G53180.1		glutamate-ammonia ligases;catalytics;glutamate-ammonia ligases
Glyma.01G091700	4.32561	12.333	0.181087	0.375444	1	1	-1.05191	down	no	NOTEST			AT4G15020.1		hAT transposon superfamily
Glyma.01G091800	100.768	89.3971	1.635	1.45731	0.7665	0.998525	0.165983	up	no	OK		GO:0016021	AT1G68740.1	PHO1;H1	EXS (ERD1/XPR1/SYG1) family protein
Glyma.01G091900	6.81981	4.39989	1.41108	0.84388	0.5589	0.998525	0.74169	up	no	OK			ATCG00170.1		DNA-directed RNA polymerase family protein
Glyma.01G092000	1	1	0.1	0.1	1	1	0	down	no	NOTEST			AT2G01050.1		zinc ion binding;nucleic acid binding
Glyma.01G092100	52.5469	53.1316	3.97608	3.98167	0.9899	0.998525	-0.00202687	down	no	OK		GO:0008270	AT1G68730.1		Zim17-type zinc finger protein
Glyma.01G092200	4.32561	3.26659	0.354666	0.27184	1	1	0.383703	up	no	NOTEST
Glyma.01G092300	503.998	642.446	21.3949	27.1059	0.3769	0.998525	-0.34134	down	no	OK
Glyma.01G092400	1083.49	980.168	11.174	10.0789	0.6828	0.998525	0.148808	up	no	OK		GO:0008270,GO:0016787	AT1G68720.1	ATTADA,TADA	tRNA arginine adenosine deaminase
Glyma.01G092500	1	1	0.1	0.1	1	1	0	down	no	NOTEST			AT3G49430.2	SRp34a	SER/ARG-rich protein 34A
Glyma.01G092600	1	1	0.1	0.1	1	1	0	down	no	NOTEST		GO:0003824,GO:0005992	AT5G10100.1		Haloacid dehalogenase-like hydrolase (HAD) superfamily protein
Glyma.01G092700	1	1	0.1	0.1	1	1	0	down	no	NOTEST			AT2G32500.1		Stress responsive alpha-beta barrel domain protein
Glyma.01G092800	1	1	0.1	0.1	1	1	0	down	no	NOTEST		GO:0003700,GO:0006355,GO:0005634	AT5G52910.1	ATIM	timeless family protein
Glyma.01G092900	291.991	300.19	2.81947	2.89732	0.92625	0.998525	-0.039295	down	no	OK		GO:0000166,GO:0046872	AT1G68710.1		ATPase E1-E2 type family protein / haloacid dehalogenase-like hydrolase family protein
Glyma.01G093000	156.472	174.394	3.65264	4.0503	0.76175	0.998525	-0.149089	down	no	OK		GO:0003723	AT5G54890.1		RNA-binding CRS1 / YhbY (CRM) domain-containing protein
Glyma.01G093100	343.538	356.855	5.85519	6.06576	0.90555	0.998525	-0.0509724	down	no	OK		GO:0004672,GO:0005524,GO:0006468	AT1G68690.1		Protein kinase superfamily protein
Glyma.01G093200	98.274	119.996	3.53839	4.28739	0.6283	0.998525	-0.277007	down	no	OK		GO:0008081,GO:0046872	AT1G26160.1		Metal-dependent phosphohydrolase
Glyma.01G093300	7.65129	16.8662	0.246296	0.447972	1	1	-0.863015	down	no	NOTEST		GO:0003676	AT5G64200.1	ATSC35,SC35	ortholog of human splicing factor SC35
Glyma.01G093400	71.6692	54.2649	1.97039	1.50486	0.5579	0.998525	0.388852	up	no	OK		GO:0046983	AT3G24140.1	FMA	basic helix-loop-helix (bHLH) DNA-binding superfamily protein
Glyma.01G093500	1.8314	2.1333	0.230291	0.274017	1	1	-0.250807	down	no	NOTEST		GO:0005215,GO:0006810,GO:0016020	AT3G21670.1		Major facilitator superfamily protein
Glyma.01G093600	1	2.1333	0.1	0.163299	1	1	-0.707516	up	no	NOTEST			AT4G24610.1
Glyma.01G093700	1	1	0.1	0.1	1	1	0	down	no	NOTEST			AT1G79810.1	ATPEX2,PEX2,TED3	Pex2/Pex12 N-terminal domain-containing protein / zinc finger (C3HC4-type RING finger) family protein
Glyma.01G093800	10.1454	20.266	0.823297	1.60804	0.31545	0.998525	-0.965818	down	no	OK		GO:0046872,GO:0005515,GO:0008270	AT1G23980.1		RING/U-box superfamily protein
Glyma.01G093900	115.733	74.6643	1.84475	1.21798	0.30045	0.998525	0.598935	up	no	OK			AT1G26170.1		ARM repeat superfamily protein
Glyma.01G094000	15.9652	84.864	0.712078	3.51169	0.0129	0.428033	-2.30206	down	no	OK		GO:0005509,GO:0007165,GO:0005578	AT1G24620.1		EF hand calcium-binding protein family
Glyma.01G094100	1	4.39989	0.1	0.141967	1	1	-0.505556	up	no	NOTEST		GO:0004386,GO:0005524,GO:0003678,GO:0000723,GO:0006281	AT3G51690.1		PIF1 helicase
Glyma.01G094200	1953.13	1804.08	14.991	13.8402	0.7615	0.998525	0.115232	up	no	OK		GO:0003677,GO:0003723,GO:0005515	AT3G60240.2	CUM2,EIF4G	eukaryotic translation initiation factor 4G
Glyma.01G094300	1	1	0.1	0.1	1	1	0	down	no	NOTEST
Glyma.01G094400	1	1	0.1	0.1	1	1	0	down	no	NOTEST			AT5G57110.1	ACA8,AT-ACA8	autoinhibited Ca2+ -ATPase, isoform 8
Glyma.01G094500	1	1	0.1	0.1	1	1	0	down	no	NOTEST
Glyma.01G094600	20.9537	17.9995	0.736393	0.638938	0.8007	0.998525	0.2048	up	no	OK
Glyma.01G094700	1	1	0.1	0.1	1	1	0	down	no	NOTEST
Glyma.01G094800	164.786	199.327	3.55437	4.20323	0.62505	0.998525	-0.241905	down	no	OK			AT4G17080.1		Histone H3 K4-specific methyltransferase SET7/9 family protein
Glyma.01G094900	208.019	229.926	5.60137	6.16235	0.76765	0.998525	-0.137701	down	no	OK		GO:0004197,GO:0006508	AT1G02170.1	AMC1,ATMC1,ATMCPB1,LOL3,MCP1B	metacaspase 1
Glyma.01G095000	1	1	0.1	0.1	1	1	0	down	no	NOTEST		GO:0004866	AT1G73260.1	ATKTI1,KTI1	kunitz trypsin inhibitor 1
Glyma.01G095100	205.525	254.858	5.37302	6.62282	0.508	0.998525	-0.301712	down	no	OK		GO:0046872	AT1G32360.1		Zinc finger (CCCH-type) family protein
Glyma.01G095200	4.32561	5.53319	0.375872	0.471989	1	1	-0.328512	down	no	NOTEST
Glyma.01G095300	6.81981	12.333	0.460681	0.796681	0.4376	0.998525	-0.790234	down	no	OK		GO:0046872,GO:0008270,GO:0005515	AT4G17920.1		RING/U-box superfamily protein
Glyma.01G095400	1	1	0.1	0.1	1	1	0	down	no	NOTEST		GO:0016746,GO:0006506,GO:0005789,GO:0016021	AT4G17910.1		transferases, transferring acyl groups
Glyma.01G095500	205.525	200.46	5.95986	5.79331	0.92885	0.998525	0.0408906	up	no	OK		GO:0046983	AT1G72210.1		basic helix-loop-helix (bHLH) DNA-binding superfamily protein
Glyma.01G095600	5.15701	5.53319	0.321657	0.340032	1	1	-0.0801474	down	no	NOTEST		GO:0046872,GO:0008270,GO:0004842,GO:0005680,GO:0005515	AT3G03550.1		RING/U-box superfamily protein
Glyma.01G095700	40.9073	36.1322	2.14463	1.88794	0.80485	0.998525	0.183916	up	no	OK		GO:0016021	AT5G46700.1	TET1,TRN2	Tetraspanin family protein
Glyma.01G095800	1.8314	1	0.145012	0.1	1	1	0.536172	down	no	NOTEST
Glyma.01G095900	10.1454	19.1327	4.07511	7.55424	0.38365	0.998525	-0.890448	down	no	OK	K02724	GO:0015979,GO:0042549,GO:0009523,GO:0009539	ATCG00300.1		YCF9
Glyma.01G096000	484.045	492.851	17.056	17.2472	0.9683	0.998525	-0.0160828	down	no	OK			AT4G17900.1		PLATZ transcription factor family protein
Glyma.01G096100	1	1	0.1	0.1	1	1	0	down	no	NOTEST		GO:0004553,GO:0005975	AT1G13130.1		Cellulase (glycosyl hydrolase family 5) protein
Glyma.01G096200	4.32561	14.5996	0.318516	0.985933	0.1431	0.998525	-1.63012	down	no	OK		GO:0004866	AT1G73260.1	ATKTI1,KTI1	kunitz trypsin inhibitor 1
Glyma.01G096300	997.851	1358.69	26.5674	35.9951	0.24045	0.998525	-0.438143	down	no	OK		GO:0008060,GO:0008270,GO:0032312	AT4G17890.1	AGD8	ARF-GAP domain 8
Glyma.01G096400	1	1	0.1	0.1	1	1	0	down	no	NOTEST
Glyma.01G096500	1	1	0.1	0.1	1	1	0	down	no	NOTEST
Glyma.01G096600	1284.68	1664.68	21.8353	28.2068	0.3262	0.998525	-0.369381	down	no	OK	K13422	GO:0046983	AT1G32640.1	ATMYC2,JAI1,JIN1,MYC2,RD22BP1,ZBF1	Basic helix-loop-helix (bHLH) DNA-binding family protein
Glyma.01G096700	7.65122	10.0664	0.572236	0.671894	0.7949	0.998525	-0.231623	down	no	OK			AT1G32900.1		UDP-Glycosyltransferase superfamily protein
Glyma.01G096800	30.0991	17.9995	0.981096	0.612689	0.4038	0.998525	0.679239	up	no	OK			AT2G35230.1	IKU1	VQ motif-containing protein
Glyma.01G096900	1	1	0.1	0.1	1	1	0	down	no	NOTEST		GO:0003677	AT3G22220.1		hAT transposon superfamily
Glyma.01G097000	97.4426	95.0636	4.03748	3.91985	0.94135	0.998525	0.0426567	up	no	OK		GO:0006952,GO:0009607	AT4G17870.1	PYR1,RCAR11	Polyketide cyclase/dehydrase and lipid transport superfamily protein
Glyma.01G097100	371.805	456.585	13.2414	16.1239	0.4797	0.998525	-0.284145	down	no	OK	K03454		AT5G46800.1	BOU	Mitochondrial substrate carrier family protein
Glyma.01G097200	383.445	404.454	9.80183	10.3008	0.85995	0.998525	-0.0716334	down	no	OK			AT4G37860.1		SPT2 chromatin protein
Glyma.01G097300	1	1	0.1	0.1	1	1	0	down	no	NOTEST
Glyma.01G097500	105.757	136.996	6.72669	8.63185	0.5701	0.998525	-0.359773	down	no	OK	K05543	GO:0017150,GO:0050660,GO:0008033,GO:0055114	AT3G49640.1		Aldolase-type TIM barrel family protein
Glyma.01G097600	105.757	105.263	5.57116	5.50825	0.9789	0.998525	0.0163837	up	no	OK
Glyma.01G097700	277.025	248.059	8.7493	7.80986	0.71665	0.998525	0.163871	up	no	OK			AT4G37880.1		LisH/CRA/RING-U-box domains-containing protein
Glyma.01G097800	1	1	0.1	0.1	1	1	0	down	no	NOTEST
Glyma.01G097900	319.427	288.857	5.64316	5.09957	0.7309	0.998525	0.146128	up	no	OK		GO:0046872,GO:0005515,GO:0008270	AT2G22680.1		Zinc finger (C3HC4-type RING finger) family protein
Glyma.01G098000	1394.43	1300.89	83.7425	77.5168	0.76655	0.998525	0.111451	up	no	OK		GO:0006355,GO:0005634	AT5G65670.2	IAA9	indole-3-acetic acid inducible 9
Glyma.01G098100	1	2.1333	0.1	0.76892	0.1364	0.998525	-2.94283	down	no	OK
Glyma.01G098200	12.6396	1	0.797497	0.1	0.00055	0.0577584	2.99548	up	no	OK
Glyma.01G098300	1.8314	2.1333	0.139342	0.153296	1	1	-0.13769	down	no	NOTEST
Glyma.01G098400	299.473	197.06	8.47274	5.57699	0.1873	0.998525	0.603342	up	no	OK		GO:0004672,GO:0005524,GO:0006468	AT2G28930.3	APK1B,PK1B	protein kinase 1B
Glyma.01G098500	1	1	0.1	0.1	1	1	0	down	no	NOTEST
Glyma.01G098600	1	1	0.1	0.1	1	1	0	down	no	NOTEST
Glyma.01G098700	744.273	1034.57	26.7636	37.0033	0.22	0.998525	-0.467382	down	no	OK			AT5G02230.1		Haloacid dehalogenase-like hydrolase (HAD) superfamily protein
Glyma.01G098800	1	1	0.1	0.1	1	1	0	down	no	NOTEST			AT5G18560.1	PUCHI	Integrase-type DNA-binding superfamily protein
Glyma.01G098900	1	1	0.1	0.1	1	1	0	down	no	NOTEST
Glyma.01G099000	18.4594	12.333	0.530748	0.378696	1	1	0.486987	up	no	NOTEST		GO:0003995,GO:0055114	AT3G51840.1	ACX4,ATG6,ATSCX	acyl-CoA oxidase 4
Glyma.01G099100	197.211	232.193	6.38145	7.47032	0.62945	0.998525	-0.227286	down	no	OK		GO:0008270	AT3G09320.1		DHHC-type zinc finger family protein
Glyma.01G099200	5.15701	4.39989	0.2552	0.226313	1	1	0.173309	up	no	NOTEST			AT5G03800.1	EMB166,EMB175,emb1899	Pentatricopeptide repeat (PPR) superfamily protein
Glyma.01G099300	1	1	0.1	0.1	1	1	0	down	no	NOTEST
Glyma.01G099400	3.49421	3.26659	0.659142	0.593563	1	1	0.151188	up	no	NOTEST
Glyma.01G099500	1	3.26659	0.1	0.598299	1	1	-2.58087	down	no	NOTEST			AT1G53035.1
Glyma.01G099600	360.997	359.122	6.81929	6.76793	0.97845	0.998525	0.0109069	up	no	OK	K08269	GO:0004672,GO:0005524,GO:0006468	AT2G37840.1		Protein kinase superfamily protein
Glyma.01G099700	304.462	288.857	9.37948	8.83845	0.84055	0.998525	0.0857146	up	no	OK		GO:0009116	AT3G53900.2	PYRR,UPP	uracil phosphoribosyltransferase
Glyma.01G099800	1161.64	1300.89	20.134	22.5524	0.66315	0.998525	-0.163647	down	no	OK		GO:0016491,GO:0008152,GO:0055114	AT3G55610.1	P5CS2	delta 1-pyrroline-5-carboxylate synthase 2
Glyma.01G099900	1	1	0.1	0.1	1	1	0	down	no	NOTEST		GO:0004672,GO:0005524,GO:0006468,GO:0030246	AT3G55550.1		Concanavalin A-like lectin protein kinase family protein
Glyma.01G100000	10.1454	6.66648	0.714126	0.477182	0.5602	0.998525	0.581639	up	no	OK			AT5G02110.1	CYCD7,CYCD7;1	CYCLIN D7;1
Glyma.01G100100	163.955	135.862	12.7355	10.456	0.5775	0.998525	0.284525	up	no	OK			AT4G09550.1	ATGIP1,GIP1	AtGCP3 interacting protein 1
Glyma.01G100200	131.53	127.929	6.27026	6.06299	0.9294	0.998525	0.0484958	up	no	OK			AT2G37680.1
Glyma.01G100300	1	1	0.1	0.1	1	1	0	down	no	NOTEST
Glyma.01G100400	1	1	0.1	0.1	1	1	0	down	no	NOTEST		GO:0005515	AT3G48880.1		RNI-like superfamily protein
Glyma.01G100500	1	1	0.1	0.1	1	1	0	down	no	NOTEST			AT5G66780.1
Glyma.01G100600	33.4247	48.5985	2.11403	3.06962	0.47705	0.998525	-0.538064	down	no	OK
Glyma.01G100700	1	1	0.1	0.1	1	1	0	down	no	NOTEST		GO:0003676,GO:0008270
Glyma.01G100800	1	1	0.1	0.1	1	1	0	down	no	NOTEST
Glyma.01G100900	524.783	347.789	19.5189	13.3241	0.1908	0.998525	0.550834	up	no	OK			AT5G41970.1		Metal-dependent protein hydrolase
Glyma.01G101000	89.1286	71.2644	1.48522	1.20215	0.60945	0.998525	0.30506	up	no	OK		GO:0004672,GO:0005524,GO:0006468,GO:0030246	AT3G55550.1		Concanavalin A-like lectin protein kinase family protein
Glyma.01G101100	273.7	285.457	6.74913	7.01364	0.90035	0.998525	-0.0554618	down	no	OK			AT3G23160.1		Protein of unknown function (DUF668)
Glyma.01G101200	1	1	0.1	0.1	1	1	0	down	no	NOTEST
Glyma.01G101300	1	1	0.1	0.1	1	1	0	down	no	NOTEST			AT4G34540.1		NmrA-like negative transcriptional regulator family protein
Glyma.01G101400	1	1	0.1	0.1	1	1	0	down	no	NOTEST		GO:0003682	AT3G24310.1	ATMYB71,MYB305	myb domain protein 305
Glyma.01G101500	1	1	0.1	0.1	1	1	0	down	no	NOTEST			AT3G42170.1		BED zinc finger ;hAT family dimerisation domain
Glyma.01G101600	2.6628	5.53319	0.635023	1.49933	0.4173	0.998525	-1.23944	down	no	OK		GO:0008137,GO:0055114	ATCG00890.1		NADH-Ubiquinone/plastoquinone (complex I) protein
Glyma.01G101700	1	4.39989	0.1	0.262556	1	1	-1.39263	down	no	NOTEST			AT2G01050.1		zinc ion binding;nucleic acid binding
Glyma.01G101800	3.49421	6.66648	0.176791	0.273755	1	1	-0.63084	down	no	NOTEST			AT2G37740.1	ATZFP10,ZFP10	zinc-finger protein 10
Glyma.01G101900	1	1	0.1	0.1	1	1	0	down	no	NOTEST			AT1G29200.2		O-fucosyltransferase family protein
Glyma.01G102000	1.8314	1	0.464833	0.1	1	1	2.21671	up	no	NOTEST			AT5G15380.1	DRM1	domains rearranged methylase 1
Glyma.01G102100	1	1	0.1	0.1	1	1	0	down	no	NOTEST		GO:0016757,GO:0016020	AT2G37730.1		Protein of unknown function (DUF604)
Glyma.01G102200	23.4479	15.7329	0.595886	0.424515	1	1	0.489221	up	no	NOTEST			AT5G45540.1		Protein of unknown function (DUF594)
Glyma.01G102300	29.2677	49.7318	1.08029	1.78229	0.34255	0.998525	-0.722313	down	no	OK			AT5G02090.1
Glyma.01G102400	177.257	169.861	9.44388	8.98984	0.8835	0.998525	0.0710843	up	no	OK			AT3G53850.1		Uncharacterised protein family (UPF0497)
Glyma.01G102500	1.8314	2.1333	0.17538	0.167059	1	1	0.0701265	up	no	NOTEST			AT2G37770.2		NAD(P)-linked oxidoreductase superfamily protein
Glyma.01G102600	6106.82	7730.08	192.215	242.288	0.49805	0.998525	-0.334002	down	no	OK			AT2G37770.2		NAD(P)-linked oxidoreductase superfamily protein
Glyma.01G102700	90.7914	106.397	34.8453	38.9055	0.79085	0.998525	-0.15901	down	no	OK
Glyma.01G102800	25.1107	15.7329	1.64871	1.03842	0.4574	0.998525	0.666948	up	no	OK
Glyma.01G102900	34.2561	243.525	1.44334	9.27405	0.00065	0.0655709	-2.68379	down	no	OK			AT2G37770.2		NAD(P)-linked oxidoreductase superfamily protein
Glyma.01G103000	1	1	0.1	0.1	1	1	0	down	no	NOTEST
Glyma.01G103100	321.921	365.922	9.98709	11.2973	0.6695	0.998525	-0.177842	down	no	OK	K00167	GO:0003824,GO:0008152	AT1G55510.1	BCDH BETA1	branched-chain alpha-keto acid decarboxylase E1 beta subunit
Glyma.01G103200	15546.6	17063.9	410.356	448.843	0.8387	0.998525	-0.129335	down	no	OK		GO:0005515	AT3G09350.1	Fes1A	Fes1A
Glyma.01G103300	62.5238	70.1311	13.4355	14.6691	0.4484	0.998525	-0.12673	down	no	OK
Glyma.01G103400	1	1	0.1	0.1	1	1	0	down	no	NOTEST		GO:0005783	AT2G47470.1	ATPDI11,ATPDIL2-1,MEE30,PDI11,UNE5	thioredoxin family protein
Glyma.01G103500	1352.03	1231.76	22.9671	20.2878	0.6312	0.998525	0.178956	up	no	OK		GO:0006355,GO:0005634,GO:0003677,GO:0009725	AT4G23980.1	ARF9	auxin response factor 9
Glyma.01G103600	5.15701	7.79978	0.264871	0.368288	1	1	-0.475544	down	no	NOTEST			AT2G37960.1
Glyma.01G103700	1	2.1333	0.1	0.208547	1	1	-1.06037	down	no	NOTEST			AT2G37960.1
Glyma.01G103800	1	1	0.1	0.1	1	1	0	down	no	NOTEST
Glyma.01G103900	1	1	0.1	0.1	1	1	0	down	no	NOTEST
Glyma.01G104000	1	1	0.1	0.1	1	1	0	down	no	NOTEST
Glyma.01G104100	119.89	109.796	3.23218	2.95636	0.81755	0.998525	0.128686	up	no	OK	K02552		AT1G18870.1	ATICS2,ICS2	isochorismate synthase 2
Glyma.01G104200	233.793	169.861	4.28274	3.12689	0.3398	0.998525	0.453806	up	no	OK		GO:0003700,GO:0043565,GO:0006355,GO:0003677	AT5G02030.1	BLH9,BLR,HB-6,LSN,PNY,RPL,VAN	POX (plant homeobox) family protein
Glyma.01G104300	1	1	0.1	0.1	1	1	0	down	no	NOTEST			AT5G41980.1
Glyma.01G104400	1	5.53319	0.1	0.810348	1	1	-3.01854	down	no	NOTEST
Glyma.01G104500	1	1	0.1	0.1	1	1	0	down	no	NOTEST		GO:0003678,GO:0000723,GO:0006281	AT3G51690.1		PIF1 helicase
Glyma.01G104600	63.3552	57.6648	1.08281	1.02262	0.8959	0.998525	0.08251	up	no	OK			AT3G56870.1
Glyma.01G104700	1.8314	1	0.193744	0.1	1	1	0.954152	down	no	NOTEST		GO:0016491,GO:0055114	AT5G48440.1		FAD-dependent oxidoreductase family protein
Glyma.01G104800	617.9	848.706	12.9942	17.7699	0.2354	0.998525	-0.451568	down	no	OK			AT3G53950.1		glyoxal oxidase-related protein
Glyma.01G104900	1.8314	2.1333	0.324883	0.396006	1	1	-0.285602	down	no	NOTEST		GO:0003735,GO:0006412,GO:0005622,GO:0005840	AT3G48930.1	EMB1080	Nucleic acid-binding, OB-fold-like protein
Glyma.01G105000	287.002	153.995	6.93884	3.74693	0.0699	0.982373	0.888985	up	no	OK		GO:0005215,GO:0006810,GO:0016020,GO:0055085,GO:0016021	AT3G53960.1		Major facilitator superfamily protein
Glyma.01G105100	1	1	0.1	0.1	1	1	0	down	no	NOTEST
Glyma.01G105200	1	6.66648	0.1	0.907826	0.00875	0.346298	-3.18242	down	no	OK		GO:0016491,GO:0016706,GO:0055114	AT1G78440.1	ATGA2OX1,GA2OX1	Arabidopsis thaliana gibberellin 2-oxidase 1
Glyma.01G105300	1.8314	1	0.17063	0.1	1	1	0.770871	down	no	NOTEST			AT3G09280.1
Glyma.01G105400	295.316	374.988	25.6236	32.1673	0.44275	0.998525	-0.328122	down	no	OK
Glyma.01G105500	1127.55	918.97	46.3463	37.234	0.39075	0.998525	0.315834	up	no	OK	K02726	GO:0004298,GO:0051603,GO:0005839,GO:0004175,GO:0006511,GO:0019773	AT1G16470.1	PAB1	proteasome subunit PAB1
Glyma.01G105600	65.018	56.5315	2.73224	2.38367	0.7676	0.998525	0.1969	up	no	OK			AT5G02020.1
Glyma.01G105700	1	1	0.1	0.1	1	1	0	down	no	NOTEST			AT3G53980.1		Bifunctional inhibitor/lipid-transfer protein/seed storage 2S albumin superfamily protein
Glyma.01G105800	1.8314	1	0.930132	0.1	1	1	3.21744	up	no	NOTEST			AT5G05960.1		Bifunctional inhibitor/lipid-transfer protein/seed storage 2S albumin superfamily protein
Glyma.01G105900	39.2445	40.6654	0.907979	0.945639	0.9352	0.998525	-0.0586306	down	no	OK		GO:0005089	AT5G02010.1	ATROPGEF7,ROPGEF7	RHO guanyl-nucleotide exchange factor 7
Glyma.01G106000	374.3	359.122	13.7261	13.1097	0.8726	0.998525	0.0662871	up	no	OK		GO:0005515	AT3G09270.1	ATGSTU8,GSTU8	glutathione S-transferase TAU 8
Glyma.01G106100	2239.97	2175.8	110.02	106.185	0.8977	0.998525	0.0511858	up	no	OK		GO:0005515	AT3G09270.1	ATGSTU8,GSTU8	glutathione S-transferase TAU 8
Glyma.01G106200	1327.92	1236.29	74.946	69.2649	0.759	0.998525	0.113727	up	no	OK		GO:0006950	AT3G53990.1		Adenine nucleotide alpha hydrolases-like superfamily protein
Glyma.01G106300	2.6628	1	0.19677	0.1	1	1	0.97651	down	no	NOTEST
Glyma.01G106400	1	1	0.1	0.1	1	1	0	down	no	NOTEST			AT3G11670.1	DGD1	UDP-Glycosyltransferase superfamily protein
Glyma.01G106500	170.606	224.259	4.50247	5.87545	0.4226	0.998525	-0.383983	down	no	OK			AT3G54000.1
Glyma.01G106600	305.293	346.655	5.32566	6.02261	0.67155	0.998525	-0.177429	down	no	OK		GO:0006457,GO:0005515	AT3G54010.1	DEI1,PAS1	FKBP-type peptidyl-prolyl cis-trans isomerase family protein
Glyma.01G106700	8.48262	6.66648	0.931423	0.72056	0.7151	0.998525	0.370318	up	no	OK		GO:0005375,GO:0035434,GO:0016021	AT2G26975.1		Ctr copper transporter family
Glyma.01G106800	3350.72	6085.67	224.709	404.53	0.0596	0.92843	-0.848189	down	no	OK			AT1G53540.1		HSP20-like chaperones superfamily protein
Glyma.01G106900	103.262	89.3971	5.28145	4.54928	0.7182	0.998525	0.215296	up	no	OK		GO:0016788,GO:0006629	AT5G33370.1		GDSL-like Lipase/Acylhydrolase superfamily protein
Glyma.01G107000	346.863	348.922	4.47048	4.4892	0.98675	0.998525	-0.00602863	down	no	OK			AT5G01030.1		Protein of unknown function (DUF3527)
Glyma.01G107100	110.745	99.5968	5.38919	4.91496	0.81085	0.998525	0.132889	up	no	OK		GO:0005515	AT3G09250.1		Nuclear transport factor 2 (NTF2) family protein
Glyma.01G107200	1	1	0.1	0.1	1	1	0	down	no	NOTEST			AT4G02210.1
Glyma.01G107300	1	1	0.1	0.1	1	1	0	down	no	NOTEST			ATCG01130.1		Ycf1 protein
Glyma.01G107400	1	1	0.1	0.1	1	1	0	down	no	NOTEST
Glyma.01G107500	224.647	221.993	7.60587	7.48421	0.9566	0.998525	0.0232632	up	no	OK	K09422	GO:0003682	AT3G09230.1	AtMYB1,MYB1	myb domain protein 1
Glyma.01G107600	2.6628	3.26659	0.211823	0.251092	1	1	-0.245357	down	no	NOTEST
Glyma.01G107700	90.7914	118.863	2.7851	3.61074	0.52315	0.998525	-0.374565	down	no	OK		GO:0008270	AT5G05830.1		RING/FYVE/PHD zinc finger superfamily protein
Glyma.01G107800	1	1	0.1	0.1	1	1	0	down	no	NOTEST			AT4G02210.1
Glyma.01G107900	155.641	132.462	6.44179	5.46234	0.65795	0.998525	0.237943	up	no	OK		GO:0004672,GO:0005524,GO:0006468	AT5G59010.2		Protein kinase protein with tetratricopeptide repeat domain
Glyma.01G108000	320.258	340.989	8.69368	9.21943	0.83725	0.998525	-0.0847106	down	no	OK			AT3G54020.1	AtIPCS1	Arabidopsis Inositol phosphorylceramide synthase 1
Glyma.01G108100	1	1	0.1	0.1	1	1	0	down	no	NOTEST			AT4G14850.1	LOI1,MEF11	Pentatricopeptide repeat (PPR) superfamily protein
Glyma.01G108200	1	1	0.1	0.1	1	1	0	down	no	NOTEST		GO:0016491,GO:0055114,GO:0005507	AT3G09220.1	LAC7	laccase 7
Glyma.01G108300	1	1	0.1	0.1	1	1	0	down	no	NOTEST		GO:0005507	AT3G09220.1	LAC7	laccase 7
Glyma.01G108400	1	1	0.1	0.1	1	1	0	down	no	NOTEST		GO:0016491,GO:0055114,GO:0005507	AT3G09220.1	LAC7	laccase 7
Glyma.01G108500	1	4.39989	0.1	1.56323	0.0289	0.658936	-3.96646	down	no	OK		GO:0006334,GO:0005634	AT1G18800.1	NRP2	NAP1-related protein 2
Glyma.01G108600	1	1	0.1	0.1	1	1	0	down	no	NOTEST			AT1G11755.1	LEW1	Undecaprenyl pyrophosphate synthetase family protein
Glyma.01G108700	571.342	540.449	28.1303	26.4419	0.82055	0.998525	0.0892991	up	no	OK			AT3G54040.1		PAR1 protein
Glyma.01G108800	8.48262	10.0664	0.342084	0.39208	1	1	-0.196797	down	no	NOTEST			AT2G37960.1
Glyma.01G108900	8.48262	5.53319	0.333989	0.241177	1	1	0.469708	up	no	NOTEST			AT2G37960.1
Glyma.01G109000	1	1	0.1	0.1	1	1	0	down	no	NOTEST		GO:0005506,GO:0009055,GO:0016705,GO:0020037,GO:0055114	AT2G42250.1	CYP712A1	cytochrome P450, family 712, subfamily A, polypeptide 1
Glyma.01G109100	304.462	327.389	10.3953	11.1334	0.8152	0.998525	-0.0989628	down	no	OK		GO:0006355	AT3G09210.1	PTAC13	plastid transcriptionally active 13
Glyma.01G109200	602.935	524.583	17.3677	15.0636	0.59735	0.998525	0.20534	up	no	OK		GO:0030246	AT5G01090.1		Concanavalin A-like lectin family protein
Glyma.01G109300	2728	2614.38	80.857	77.1923	0.8632	0.998525	0.0669157	up	no	OK	K07375	GO:0003924,GO:0005525,GO:0006184,GO:0051258,GO:0043234	AT5G62700.1	TUB3	tubulin beta chain 3
Glyma.01G109400	1	1	0.1	0.1	1	1	0	down	no	NOTEST			AT3G42170.1		BED zinc finger ;hAT family dimerisation domain
Glyma.01G109500	243.769	272.991	13.4968	15.0013	0.744	0.998525	-0.15247	down	no	OK			AT2G37970.1	SOUL-1	SOUL heme-binding family protein
Glyma.01G109600	53.3783	67.8645	5.20879	6.5354	0.6373	0.998525	-0.327327	down	no	OK			AT2G37975.1		Yos1-like protein
Glyma.01G109700	70.0064	83.7307	1.98293	2.35392	0.6907	0.998525	-0.247432	down	no	OK			AT3G54090.1	FLN1	fructokinase-like 1
Glyma.01G109800	544.737	464.518	9.33726	7.95692	0.553	0.998525	0.230789	up	no	OK			AT3G54100.1		O-fucosyltransferase family protein
Glyma.01G109900	1	1	0.1	0.1	1	1	0	down	no	NOTEST
Glyma.01G110000	19.2908	11.1997	1.12165	0.665559	0.40535	0.998525	0.752984	up	no	OK			AT2G29880.1
Glyma.01G110100	231.298	143.795	5.13643	3.21386	0.1754	0.998525	0.676459	up	no	OK			AT5G01150.1		Protein of unknown function (DUF674)
Glyma.01G110200	232.961	268.458	7.10047	8.13985	0.65725	0.998525	-0.197088	down	no	OK			AT1G76340.1	GONST3	golgi nucleotide sugar transporter 3
Glyma.01G110300	24.2793	48.5985	0.898234	1.7248	0.22915	0.998525	-0.941266	down	no	OK		GO:0016020,GO:0055085	AT3G11320.1		Nucleotide-sugar transporter family protein
Glyma.01G110400	77.489	68.9978	2.487	2.21334	0.79255	0.998525	0.168181	up	no	OK			AT3G54110.1	ATPUMP1,ATUCP1,PUMP1,UCP,UCP1	plant uncoupling mitochondrial protein 1
Glyma.01G110500	144.001	156.262	4.6127	4.97841	0.832	0.998525	-0.110074	down	no	OK			AT3G54120.1		Reticulon family protein
Glyma.01G110600	17.628	15.7329	3.21757	2.79579	0.83225	0.998525	0.202716	up	no	OK			AT5G57230.1		Thioredoxin superfamily protein
Glyma.01G110700	1	1	0.1	0.1	1	1	0	down	no	NOTEST			AT3G28960.1		Transmembrane amino acid transporter family protein
Glyma.01G110800	1.8314	4.39989	0.133437	0.236018	1	1	-0.822738	down	no	NOTEST			AT3G09510.1		Ribonuclease H-like superfamily protein
Glyma.01G110900	333.561	357.988	11.18	11.942	0.82585	0.998525	-0.0951243	down	no	OK	K11863	GO:0008242	AT3G54130.1		Josephin family protein
Glyma.01G111000	2.6628	4.39989	0.310833	0.524016	1	1	-0.753471	down	no	NOTEST			AT2G38025.1		Cysteine proteinases superfamily protein
Glyma.01G111100	3.49421	3.26659	0.919801	0.81409	1	1	0.176133	up	no	NOTEST		GO:0005515,GO:0006886,GO:0016192,GO:0030131	AT4G24550.2		Clathrin adaptor complexes medium subunit family protein
Glyma.01G111200	964.595	905.371	14.3576	13.3472	0.77245	0.998525	0.105277	up	no	OK	K13917	GO:0008138,GO:0006470,GO:0003910,GO:0005524,GO:0006281,GO:0006310,GO:0004484,GO:0006370,GO:0006397	AT3G09100.2		mRNA capping enzyme family protein
Glyma.01G111300	1071.85	962.036	15.4761	13.8734	0.6706	0.998525	0.157721	up	no	OK			AT3G09090.1	DEX1	defective in exine formation protein (DEX1)
Glyma.01G111500	28.4363	36.1322	1.01277	1.26372	0.67735	0.998525	-0.31937	down	no	OK			AT3G09085.1		Protein of unknown function (DUF962)
Glyma.01G111600	3.49421	2.1333	0.633065	0.335588	1	1	0.915663	up	no	NOTEST
Glyma.01G111700	1.8314	1	0.285473	0.1	1	1	1.51335	up	no	NOTEST		GO:0005524,GO:0019205,GO:0006139	AT3G01820.1		P-loop containing nucleoside triphosphate hydrolases superfamily protein
Glyma.01G111800	5.98841	4.39989	0.39142	0.297106	1	1	0.39774	up	no	NOTEST			AT2G29880.1
Glyma.01G111900	220.49	289.991	4.84571	6.33071	0.39135	0.998525	-0.385659	down	no	OK			AT3G09070.1		Protein of unknown function (DUF740)
Glyma.01G112000	1.8314	1	0.356699	0.1	1	1	1.83471	up	no	NOTEST			AT1G71697.1	ATCK1,CK,CK1	choline kinase 1
Glyma.01G112100	1	1	0.1	0.1	1	1	0	down	no	NOTEST		GO:0020037	AT2G24940.1	AtMAPR2,MAPR2	membrane-associated progesterone binding protein 2
Glyma.01G112200	36.7503	64.4646	0.576641	0.879709	0.346	0.998525	-0.609353	down	no	OK		GO:0043531,GO:0005515,GO:0007165	AT5G36930.2		Disease resistance protein (TIR-NBS-LRR class) family
Glyma.01G112300	113.239	122.263	1.32595	1.42261	0.85005	0.998525	-0.101514	down	no	OK		GO:0043531,GO:0005515,GO:0007165	AT5G36930.2		Disease resistance protein (TIR-NBS-LRR class) family
Glyma.01G112400	7.65122	36.1322	0.329613	1.30735	0.04425	0.814433	-1.9878	down	no	OK		GO:0005506,GO:0009055,GO:0016705,GO:0020037,GO:0055114	AT3G48520.1	CYP94B3	cytochrome P450, family 94, subfamily B, polypeptide 3
Glyma.01G112500	367.648	516.65	9.90022	13.8347	0.23305	0.998525	-0.482759	down	no	OK		GO:0005215,GO:0006810,GO:0016020,GO:0055085,GO:0016021	AT3G54140.1	ATPTR1,PTR1	peptide transporter 1
Glyma.01G112600	776.698	658.312	16.2324	13.733	0.529	0.998525	0.24123	up	no	OK		GO:0016491,GO:0055114,GO:0005507	AT2G38080.1	ATLMCO4,IRX12,LAC4,LMCO4	Laccase/Diphenol oxidase family protein
Glyma.01G112700	71.6692	92.797	2.46273	3.28679	0.49615	0.998525	-0.416421	down	no	OK		GO:0003682	AT2G38090.1		Duplicated homeodomain-like superfamily protein
Glyma.01G112800	1	1	0.1	0.1	1	1	0	down	no	NOTEST			AT5G60540.1	ATPDX2,EMB2407,PDX2	pyridoxine biosynthesis 2
Glyma.01G112900	1313.78	1693.01	28.0233	35.9892	0.3367	0.998525	-0.360937	down	no	OK		GO:0016747	AT5G01210.1		HXXXD-type acyl-transferase family protein
Glyma.01G113000	1016.14	958.636	23.4363	22.048	0.8187	0.998525	0.088097	up	no	OK	K06119	GO:0009058	AT5G01220.1	SQD2	sulfoquinovosyldiacylglycerol 2
Glyma.01G113100	30.0991	30.4657	1.56629	1.57499	0.9741	0.998525	-0.00799131	down	no	OK			AT3G09032.1
Glyma.01G113200	602.935	616.38	16.7125	17.0222	0.9453	0.998525	-0.0264899	down	no	OK	K13508	GO:0016746,GO:0008152	AT2G38110.1	ATGPAT6,GPAT6	glycerol-3-phosphate acyltransferase 6
Glyma.01G113300	1	1	0.1	0.1	1	1	0	down	no	NOTEST			AT3G13810.1	AtIDD11,IDD11	indeterminate(ID)-domain 11
Glyma.01G113400	5.98841	2.1333	0.305496	0.150102	1	1	1.02521	up	no	NOTEST	K09872	GO:0005215,GO:0006810,GO:0016020	AT2G45960.2	ATHH2,PIP1;2,PIP1B,TMP-A	plasma membrane intrinsic protein 1B
Glyma.01G113500	1	1	0.1	0.1	1	1	0	down	no	NOTEST
Glyma.01G113600	1	1	0.1	0.1	1	1	0	down	no	NOTEST			AT2G24670.1		Domain of unknown function (DUF313)
Glyma.01G113700	1	1	0.1	0.1	1	1	0	down	no	NOTEST			AT2G24670.1		Domain of unknown function (DUF313)
Glyma.01G113800	1	1	0.1	0.1	1	1	0	down	no	NOTEST			AT2G24670.1		Domain of unknown function (DUF313)
Glyma.01G113900	1	1	0.1	0.1	1	1	0	down	no	NOTEST			AT5G23420.1	HMGB6	high-mobility group box 6
Glyma.01G114000	152.315	104.13	3.43934	2.45201	0.3645	0.998525	0.488167	up	no	OK	K13946		AT2G38120.1	AUX1,MAP1,PIR1,WAV5	Transmembrane amino acid transporter family protein
Glyma.01G114100	3.49421	3.26659	0.774649	0.692012	1	1	0.162746	up	no	NOTEST			AT2G39730.2	RCA	rubisco activase
Glyma.01G114200	1	1	0.1	0.1	1	1	0	down	no	NOTEST
Glyma.01G114300	4.32561	8.93308	0.414598	0.84124	0.372	0.998525	-1.0208	down	no	OK			ATMG00370.1		Ycf1 protein
Glyma.01G114400	278.688	312.657	5.99556	6.69832	0.71255	0.998525	-0.159905	down	no	OK			AT3G60470.1		Plant protein of unknown function (DUF247)
Glyma.01G114500	1	1	0.1	0.1	1	1	0	down	no	NOTEST			AT1G61800.1	ATGPT2,GPT2	glucose-6-phosphate/phosphate translocator 2
Glyma.01G114600	1	1	0.1	0.1	1	1	0	down	no	NOTEST			AT3G50160.1		Plant protein of unknown function (DUF247)
Glyma.01G114700	1	1	0.1	0.1	1	1	0	down	no	NOTEST
Glyma.01G114800	228.804	252.592	19.1004	20.8569	0.7855	0.998525	-0.126922	down	no	OK			AT2G38140.1	PSRP4	plastid-specific ribosomal protein 4
Glyma.01G114900	4.32561	2.1333	0.23043	0.14422	1	1	0.676057	up	no	NOTEST		GO:0008378,GO:0005795	AT2G38150.1		alpha 1,4-glycosyltransferase family protein
Glyma.01G115000	525.615	499.651	14.9828	13.9131	0.7855	0.998525	0.106863	up	no	OK		GO:2001070	AT5G01260.2		Carbohydrate-binding-like fold
Glyma.01G115100	108.251	98.4635	7.0377	6.35143	0.79815	0.998525	0.148023	up	no	OK		GO:0005198,GO:0006886,GO:0016192,GO:0030130,GO:0030132	AT2G40060.1		Clathrin light chain protein
Glyma.01G115200	1	1	0.1	0.1	1	1	0	down	no	NOTEST			AT5G41980.1
Glyma.01G115300	1	1	0.1	0.1	1	1	0	down	no	NOTEST			AT3G50150.1		Plant protein of unknown function (DUF247)
Glyma.01G115400	2.6628	1	0.441061	0.1	1	1	2.14098	up	no	NOTEST		GO:0005515	AT4G00990.1		Transcription factor jumonji (jmjC) domain-containing protein
Glyma.01G115500	385.939	387.454	18.594	18.5891	0.9988	0.999164	0.000380238	up	no	OK
Glyma.01G115600	173.932	151.728	4.29865	3.74793	0.69975	0.998525	0.19779	up	no	OK			AT3G50190.1		Plant protein of unknown function (DUF247)
Glyma.01G115700	45.8957	47.4652	1.37042	1.40996	0.95075	0.998525	-0.0410361	down	no	OK			AT3G50170.1		Plant protein of unknown function (DUF247)
Glyma.01G115800	1	2.1333	0.1	0.170808	1	1	-0.772376	up	no	NOTEST			AT5G33340.1	CDR1	Eukaryotic aspartyl protease family protein
Glyma.01G115900	5580.54	6342.93	193.007	218.374	0.7033	0.998525	-0.178148	down	no	OK	K08915		AT3G08940.2	LHCB4.2	light harvesting complex photosystem II
Glyma.01G116000	1407.73	1334.89	84.1624	78.7248	0.79325	0.998525	0.0963577	up	no	OK			AT3G51880.2	HMGB1,NFD1	high mobility group B1
Glyma.01G116100	163.955	142.662	8.04725	6.95146	0.67885	0.998525	0.21118	up	no	OK	K08681	GO:0003824,GO:0009236	AT5G60540.1	ATPDX2,EMB2407,PDX2	pyridoxine biosynthesis 2
Glyma.01G116200	1	1	0.1	0.1	1	1	0	down	no	NOTEST		GO:0046983	AT3G42170.1		BED zinc finger ;hAT family dimerisation domain
Glyma.01G116300	135.687	151.728	3.89721	4.33376	0.76525	0.998525	-0.153178	down	no	OK	K00001	GO:0008270,GO:0016491,GO:0055114	AT1G32780.1		GroES-like zinc-binding dehydrogenase family protein
Glyma.01G116400	1	1	0.1	0.1	1	1	0	down	no	NOTEST
Glyma.01G116500	5.98841	8.93308	0.666648	0.987881	0.61235	0.998525	-0.567412	down	no	OK		GO:0016491,GO:0055114	AT1G64710.1		GroES-like zinc-binding dehydrogenase family protein
Glyma.01G116600	1	1	0.1	0.1	1	1	0	down	no	NOTEST		GO:0008270,GO:0016491,GO:0055114	AT1G32780.1		GroES-like zinc-binding dehydrogenase family protein
Glyma.01G116700	1	1	0.1	0.1	1	1	0	down	no	NOTEST		GO:0008270,GO:0016491,GO:0055114	AT1G32780.1		GroES-like zinc-binding dehydrogenase family protein
Glyma.01G116800	1	1	0.1	0.1	1	1	0	down	no	NOTEST			AT3G51870.1		Mitochondrial substrate carrier family protein
Glyma.01G116900	1	1	0.1	0.1	1	1	0	down	no	NOTEST		GO:0004866	AT1G17860.1		Kunitz family trypsin and protease inhibitor protein
Glyma.01G117000	2.6628	1	0.121456	0.1	1	1	0.280434	down	no	NOTEST		GO:0005515	AT1G47890.1	AtRLP7,RLP7	receptor like protein 7
Glyma.01G117100	1	1	0.1	0.1	1	1	0	down	no	NOTEST		GO:0005515	AT5G62710.1		Leucine-rich repeat protein kinase family protein
Glyma.01G117200	15.1338	8.93308	0.283927	0.203059	1	1	0.483621	up	no	NOTEST		GO:0005515	AT1G47890.1	AtRLP7,RLP7	receptor like protein 7
Glyma.01G117300	1	1	0.1	0.1	1	1	0	down	no	NOTEST
Glyma.01G117400	1	1	0.1	0.1	1	1	0	down	no	NOTEST		GO:0015116,GO:0008272,GO:0016021	AT1G77990.1	AST56,SULTR2;2	STAS domain / Sulfate transporter family
Glyma.01G117500	5.15701	6.66648	0.586684	0.75335	1	1	-0.360737	down	no	NOTEST		GO:0008270	AT1G50300.1	TAF15	TBP-associated factor 15
Glyma.01G117600	1	2.1333	0.1	0.329346	1	1	-1.7196	down	no	NOTEST			AT1G48540.1		Outer arm dynein light chain 1 protein
Glyma.01G117700	1	1	0.1	0.1	1	1	0	down	no	NOTEST		GO:0004866	AT1G17860.1		Kunitz family trypsin and protease inhibitor protein
Glyma.01G117800	410.05	429.386	7.55489	7.88864	0.8769	0.998525	-0.0623659	down	no	OK	K10863	GO:0005524,GO:0016301	AT5G01310.1	APTX	APRATAXIN-like
Glyma.01G117900	45.0643	29.3324	0.773394	0.51588	0.3139	0.998525	0.584168	up	no	OK		GO:0004672,GO:0005524,GO:0006468,GO:0048544	AT4G21380.1	ARK3,RK3	receptor kinase 3
Glyma.01G118100	1	1	0.1	0.1	1	1	0	down	no	NOTEST		GO:0006950	AT3G12050.1		Aha1 domain-containing protein
Glyma.01G118200	260.397	377.255	9.12289	13.1453	0.2204	0.998525	-0.526984	down	no	OK			AT5G17620.1
Glyma.01G118300	289.497	287.724	10.665	10.6969	0.99465	0.998525	-0.00430879	down	no	OK		GO:0005515	AT3G14840.2		Leucine-rich repeat transmembrane protein kinase
Glyma.01G118400	829.076	826.04	20.44	20.2471	0.97425	0.998525	0.0136799	up	no	OK		GO:0004672,GO:0005524,GO:0006468	AT3G14840.2		Leucine-rich repeat transmembrane protein kinase
Glyma.01G118500	7.65122	8.93308	1.83753	2.10354	0.74445	0.998525	-0.195051	down	no	OK
Glyma.01G118600	20.1222	14.5996	2.70475	1.91989	0.8598	0.998525	0.494472	up	no	OK
Glyma.01G118700	9.31402	12.333	6.52697	8.06228	0.78235	0.998525	-0.304774	down	no	OK			AT3G14840.1		Leucine-rich repeat transmembrane protein kinase
Glyma.01G118800	773.373	760.309	15.7998	15.4932	0.9377	0.998525	0.0282711	up	no	OK		GO:0004672,GO:0005524,GO:0006468,GO:0005515	AT1G53420.1		Leucine-rich repeat transmembrane protein kinase
Glyma.01G118900	1256.42	1314.49	18.3592	19.2696	0.85435	0.998525	-0.0698234	down	no	OK		GO:0004672,GO:0005524,GO:0006468,GO:0005515	AT3G14840.2		Leucine-rich repeat transmembrane protein kinase
Glyma.01G119000	2.6628	5.53319	0.170073	0.289981	1	1	-0.769804	down	no	NOTEST
Glyma.01G119100	1	1	0.1	0.1	1	1	0	down	no	NOTEST
Glyma.01G119200	1	1	0.1	0.1	1	1	0	down	no	NOTEST			AT2G01050.1		zinc ion binding;nucleic acid binding
Glyma.01G119300	104.925	100.73	4.73079	4.51798	0.9095	0.998525	0.0664032	up	no	OK		GO:0046907	AT5G58590.1	RANBP1	RAN binding protein 1
Glyma.01G119400	473.236	453.185	14.1119	13.4648	0.86315	0.998525	0.0677194	up	no	OK		GO:0009987	AT3G51800.3	ATEBP1,ATG2,EBP1	metallopeptidase M24 family protein
Glyma.01G119500	751.756	744.443	11.4016	11.2668	0.9639	0.998525	0.0171585	up	no	OK	K01490	GO:0019239,GO:0009168	AT2G38280.1	ATAMPD,FAC1	AMP deaminase, putative / myoadenylate deaminase, putative
Glyma.01G119600	14.3024	2.1333	1.1238	0.186348	0.1221	0.998525	2.59231	up	no	OK			AT2G40170.1	ATEM6,EM6,GEA6	Stress induced protein
Glyma.01G119700	1	1	0.1	0.1	1	1	0	down	no	NOTEST		GO:0043531	AT4G11170.1		Disease resistance protein (TIR-NBS-LRR class) family
Glyma.01G119800	1	1	0.1	0.1	1	1	0	down	no	NOTEST		GO:0005515,GO:0007165	AT3G04220.1		Disease resistance protein (TIR-NBS-LRR class) family
Glyma.01G119900	146.495	158.528	6.32291	6.79989	0.8438	0.998525	-0.104923	down	no	OK		GO:0009055,GO:0015035,GO:0045454	AT2G38270.1	ATGRX2,CXIP2	CAX-interacting protein 2
Glyma.01G120000	7.65122	7.79978	0.184772	0.186521	1	1	-0.0135919	down	no	NOTEST		GO:0005515	AT1G47890.1	AtRLP7,RLP7	receptor like protein 7
Glyma.01G120100	5.98841	6.66648	0.174378	0.184323	1	1	-0.0800181	down	no	NOTEST		GO:0005515	AT1G45616.1	AtRLP6,RLP6	receptor like protein 6
Glyma.01G120200	1	2.1333	0.1	0.138258	1	1	-0.467363	up	no	NOTEST			AT3G60750.1		Transketolase
Glyma.01G120300	14.3024	5.53319	0.257376	0.153547	1	1	0.745197	up	no	NOTEST		GO:0005515	AT1G45616.1	AtRLP6,RLP6	receptor like protein 6
Glyma.01G120400	1015.31	1332.62	19.7633	25.8182	0.2925	0.998525	-0.385565	down	no	OK	K10257	GO:0006629,GO:0016717,GO:0055114	AT5G05580.1	FAD8	fatty acid desaturase 8
Glyma.01G120500	1	1	0.1	0.1	1	1	0	down	no	NOTEST			AT2G18245.1		alpha/beta-Hydrolases superfamily protein
Glyma.01G120600	1.8314	1	0.248584	0.1	1	1	1.31373	up	no	NOTEST			AT3G50660.1	CLM,CYP90B1,DWF4,PSC1,SAV1,SNP2	Cytochrome P450 superfamily protein
Glyma.01G120700	1	1	0.1	0.1	1	1	0	down	no	NOTEST			AT3G07950.1		rhomboid protein-related
Glyma.01G120800	120.722	108.663	3.9088	3.5109	0.78125	0.998525	0.154885	up	no	OK			AT5G01370.1	ACI1	ALC-interacting protein 1
Glyma.01G120900	3.49421	1	0.640629	0.1	1	1	2.67949	up	no	NOTEST			AT4G18230.1
Glyma.01G121000	3.49421	2.1333	0.193808	0.142414	1	1	0.444537	up	no	NOTEST			AT2G38250.1		Homeodomain-like superfamily protein
Glyma.01G121100	3.49421	4.39989	0.489541	0.620306	1	1	-0.34155	down	no	NOTEST			AT3G18350.1		Plant protein of unknown function (DUF639)
Glyma.01G121200	63.3552	136.996	1.9442	4.10658	0.08025	0.998525	-1.07876	down	no	OK			AT2G46240.1	ATBAG6,BAG6	BCL-2-associated athanogene 6
Glyma.01G121300	247.095	304.724	7.98394	9.78932	0.5017	0.998525	-0.294108	down	no	OK			AT3G08910.1		DNAJ heat shock family protein
Glyma.01G121400	1014.48	905.371	12.1793	11.0395	0.7295	0.998525	0.141756	up	no	OK			AT5G01400.1	ESP4	HEAT repeat-containing protein
Glyma.01G121500	1	1	0.1	0.1	1	1	0	down	no	NOTEST
Glyma.01G121600	96.6113	123.396	1.89387	2.39076	0.77005	0.998525	-0.336132	down	no	OK		GO:0003677,GO:0046983	AT4G15020.1		hAT transposon superfamily
Glyma.01G121700	97.4426	95.0636	3.80859	3.69447	0.93665	0.998525	0.0438896	up	no	OK			AT3G08920.1		Rhodanese/Cell cycle control phosphatase superfamily protein
Glyma.01G121800	1	5.53319	0.1	7.2965	0.0157	0.474459	-6.18913	down	no	OK
Glyma.01G121900	1	1	0.1	0.1	1	1	0	down	no	NOTEST
Glyma.01G122000	14.3034	8.93308	0.635037	0.417374	0.7953	0.998525	0.6055	up	no	OK		GO:0016788,GO:0006629	AT3G11210.1		SGNH hydrolase-type esterase superfamily protein
Glyma.01G122100	513.974	531.383	12.1832	12.6116	0.89415	0.998525	-0.0498582	down	no	OK			AT5G01460.1		LMBR1-like membrane protein
Glyma.01G122200	1	3.26659	0.1	0.513088	1	1	-2.35921	down	no	NOTEST			AT5G27640.1	ATEIF3B-1,ATTIF3B1,EIF3B,EIF3B-1,TIF3B1	translation initiation factor 3B1
Glyma.01G122300	17.628	16.8662	0.530153	0.509053	1	1	0.0585929	up	no	NOTEST		GO:0005506,GO:0009055,GO:0016705,GO:0020037,GO:0055114	AT1G27090.1		glycine-rich protein
Glyma.01G122400	1	1	0.1	0.1	1	1	0	down	no	NOTEST
Glyma.01G122500	1	1	0.1	0.1	1	1	0	down	no	NOTEST
Glyma.01G122600	1	1	0.1	0.1	1	1	0	down	no	NOTEST
Glyma.01G122700	16.7966	7.79978	0.767531	0.385756	0.2685	0.998525	0.992536	up	no	OK			AT4G16790.1		hydroxyproline-rich glycoprotein family protein
Glyma.01G122800	321.09	246.925	8.62591	6.62761	0.3859	0.998525	0.380188	up	no	OK	K07300	GO:0055085,GO:0016021	AT3G51860.1	ATCAX3,ATHCX1,CAX1-LIKE,CAX3	cation exchanger 3
Glyma.01G122900	1	1	0.1	0.1	1	1	0	down	no	NOTEST		GO:0016851	AT5G13630.1	ABAR,CCH,CCH1,CHLH,GUN5	magnesium-chelatase subunit chlH, chloroplast, putative / Mg-protoporphyrin IX chelatase, putative (CHLH)
Glyma.01G123000	1.8314	2.1333	0.209037	0.24611	1	1	-0.235545	down	no	NOTEST		GO:0046983	AT5G01310.1	APTX	APRATAXIN-like
Glyma.01G123200	1	1	0.1	0.1	1	1	0	down	no	NOTEST			AT2G01050.1		zinc ion binding;nucleic acid binding
Glyma.01G123300	463.26	416.92	23.1982	20.4614	0.6471	0.998525	0.181108	up	no	OK		GO:0005515,GO:0051087	AT3G51780.1	ATBAG4,BAG4	BCL-2-associated athanogene 4
Glyma.01G123400	17.628	20.266	0.510458	0.574037	1	1	-0.169351	down	no	NOTEST		GO:0008519,GO:0015696,GO:0016020	AT2G38290.1	AMT2,AMT2;1,ATAMT2	ammonium transporter 2
Glyma.01G123500	4.32561	6.66648	0.370967	0.556806	1	1	-0.585884	down	no	NOTEST
Glyma.01G123600	9.31402	7.79978	0.454596	0.37015	1	1	0.296475	up	no	NOTEST		GO:0003682	AT2G38300.1		myb-like HTH transcriptional regulator family protein
Glyma.01G123700	10.9768	22.5326	0.81501	1.62878	0.2904	0.998525	-0.998902	down	no	OK			AT1G71240.2		Plant protein of unknown function (DUF639)
Glyma.01G123800	1	1	0.1	0.1	1	1	0	down	no	NOTEST
Glyma.01G123900	232.13	220.86	2.94533	2.80222	0.877	0.998525	0.0718591	up	no	OK		GO:0005515	AT3G51770.2	ATEOL1,ETO1	tetratricopeptide repeat (TPR)-containing protein
Glyma.01G124000	31.7619	21.3993	1.34924	0.924019	0.5001	0.998525	0.546153	up	no	OK			AT3G51760.1		Protein of unknown function (DUF688)
Glyma.01G124100	5.98841	4.39989	0.402174	0.301438	1	1	0.415959	up	no	NOTEST			AT5G01580.1	OSH1	gamma interferon responsive lysosomal thiol (GILT) reductase family protein
Glyma.01G124200	253.746	319.456	5.27193	6.59906	0.4575	0.998525	-0.323929	down	no	OK			AT5G01590.1
Glyma.01G124300	510.649	438.453	23.1228	19.7447	0.5718	0.998525	0.227851	up	no	OK	K02987	GO:0003723	AT5G58420.1		Ribosomal protein S4 (RPS4A) family protein
Glyma.01G124400	1.8314	3.26659	0.206003	0.384224	1	1	-0.899282	down	no	NOTEST
Glyma.01G124500	538.086	391.987	24.8751	18.027	0.24865	0.998525	0.464543	up	no	OK	K00522	GO:0008199,GO:0006879	AT5G01600.1	ATFER1,FER1	ferretin 1
Glyma.01G124600	82.4774	80.3308	7.87183	7.57336	0.93115	0.998525	0.0557656	up	no	OK			AT3G08890.1		Protein of unknown function, DUF538
Glyma.01G124700	92.4542	129.063	2.62552	3.62367	0.411	0.998525	-0.464848	down	no	OK	K14496	GO:0006952,GO:0009607	AT2G38310.1	PYL4,RCAR10	PYR1-like 4
Glyma.01G124800	1	1	0.1	0.1	1	1	0	down	no	NOTEST			AT2G38320.1	TBL34	TRICHOME BIREFRINGENCE-LIKE 34
Glyma.01G124900	963.764	727.443	47.7067	35.791	0.26015	0.998525	0.414595	up	no	OK	K02728	GO:0004298,GO:0051603,GO:0005839,GO:0004175,GO:0006511,GO:0019773	AT3G22110.1	PAC1	20S proteasome alpha subunit C1
Glyma.01G125000	49.2213	40.6654	1.30133	1.08495	0.70635	0.998525	0.262358	up	no	OK			AT5G01620.1	TBL35	TRICHOME BIREFRINGENCE-LIKE 35
Glyma.01G125100	225.479	286.591	13.4809	16.8229	0.4835	0.998525	-0.31951	down	no	OK	K02961	GO:0003735,GO:0006412,GO:0005622,GO:0005840	AT3G18880.1		Nucleic acid-binding, OB-fold-like protein
Glyma.01G125200	65.018	59.9314	1.19406	1.10487	0.8595	0.998525	0.111999	up	no	OK		GO:0004672,GO:0005524,GO:0006468,GO:0005515	AT1G67510.1		Leucine-rich repeat protein kinase family protein
Glyma.01G125300	1	1	0.1	0.1	1	1	0	down	no	NOTEST		GO:0043531,GO:0005515,GO:0007165	AT5G41750.1		Disease resistance protein (TIR-NBS-LRR class) family
Glyma.01G125400	1	1	0.1	0.1	1	1	0	down	no	NOTEST		GO:0005515,GO:0043531,GO:0007165	AT5G41750.1		Disease resistance protein (TIR-NBS-LRR class) family
Glyma.01G125500	1	2.1333	0.1	0.178279	1	1	-0.834137	up	no	NOTEST			AT3G09360.1		Cyclin/Brf1-like TBP-binding protein
Glyma.01G125600	130.699	170.995	4.00665	5.35683	0.42585	0.998525	-0.418983	down	no	OK			AT3G08780.1
Glyma.01G125700	1	1	0.1	0.1	1	1	0	down	no	NOTEST		GO:0003678,GO:0000723,GO:0006281	AT3G51690.1		PIF1 helicase
Glyma.01G125800	428.341	373.855	6.6386	5.78778	0.6217	0.998525	0.197869	up	no	OK		GO:0004672,GO:0005524,GO:0006468,GO:0005515	AT3G51740.1	IMK2	inflorescence meristem receptor-like kinase 2
Glyma.01G125900	761.733	1032.3	30.0126	40.4429	0.25195	0.998525	-0.430318	down	no	OK			AT2G38360.1	PRA1.B4	prenylated RAB acceptor 1.B4
Glyma.01G126000	278.688	285.457	8.29695	8.4643	0.94875	0.998525	-0.0288097	down	no	OK			AT5G01650.1		Tautomerase/MIF superfamily protein
Glyma.01G126100	3.49421	4.39989	0.239316	0.28852	1	1	-0.269754	down	no	NOTEST			AT2G29880.1
Glyma.01G126200	32.5933	37.2655	3.13887	3.54472	0.8258	0.998525	-0.175426	down	no	OK			AT3G51660.1		Tautomerase/MIF superfamily protein
Glyma.01G126300	1	1	0.1	0.1	1	1	0	down	no	NOTEST		GO:0003678,GO:0000723,GO:0006281	AT3G51690.1		PIF1 helicase
Glyma.01G126400	1	1	0.1	0.1	1	1	0	down	no	NOTEST			AT2G05642.1		Nucleic acid-binding, OB-fold-like protein
Glyma.01G126500	42.5701	23.6659	1.23497	0.716624	0.31235	0.998525	0.785188	up	no	OK			AT5G01660.1
Glyma.01G126600	1.8314	1	0.139961	0.1	1	1	0.485025	down	no	NOTEST			AT1G58170.1		Disease resistance-responsive (dirigent-like protein) family protein
Glyma.01G126700	1	1	0.1	0.1	1	1	0	down	no	NOTEST			AT1G58170.1		Disease resistance-responsive (dirigent-like protein) family protein
Glyma.01G126800	1	1	0.1	0.1	1	1	0	down	no	NOTEST			AT1G59620.1	CW9	Disease resistance protein (CC-NBS-LRR class) family
Glyma.01G126900	1	1	0.1	0.1	1	1	0	down	no	NOTEST		GO:0005515	AT1G47890.1	AtRLP7,RLP7	receptor like protein 7
Glyma.01G127000	1	1	0.1	0.1	1	1	0	down	no	NOTEST		GO:0003678,GO:0000723,GO:0006281
Glyma.01G127100	1	1	0.1	0.1	1	1	0	down	no	NOTEST			AT5G49040.1		Disease resistance-responsive (dirigent-like protein) family protein
Glyma.01G127200	84.1402	34.9989	4.27105	1.79451	0.08625	0.998525	1.251	up	no	OK			AT5G49040.1		Disease resistance-responsive (dirigent-like protein) family protein
Glyma.01G127300	1	1	0.1	0.1	1	1	0	down	no	NOTEST			AT1G29810.1		Transcriptional coactivator/pterin dehydratase
Glyma.01G127400	466.585	486.051	17.3979	18.0335	0.8966	0.998525	-0.0517662	down	no	OK			AT1G58170.1		Disease resistance-responsive (dirigent-like protein) family protein
Glyma.01G127500	958.775	874.772	19.2541	17.5283	0.72095	0.998525	0.13548	up	no	OK			AT3G51670.1		SEC14 cytosolic factor family protein / phosphoglyceride transfer family protein
Glyma.01G127600	1	1	0.1	0.1	1	1	0	down	no	NOTEST		GO:0003824	AT5G36250.1		Protein phosphatase 2C family protein
Glyma.01G127700	1	1	0.1	0.1	1	1	0	down	no	NOTEST		GO:0043531	AT3G14470.1		NB-ARC domain-containing disease resistance protein
Glyma.01G127800	40.0759	38.3988	15.2764	12.9415	0.7626	0.998525	0.2393	up	no	OK			AT3G18860.1		transducin family protein / WD-40 repeat family protein
Glyma.01G127900	81.646	181.194	3.25482	7.11301	0.054	0.890431	-1.12788	down	no	OK			AT5G01710.1		methyltransferases
Glyma.01G128000	1.8314	1	0.147012	0.1	1	1	0.555934	down	no	NOTEST		GO:0016020	AT2G38480.1		Uncharacterised protein family (UPF0497)
Glyma.01G128100	419.195	344.389	9.54543	7.83082	0.47785	0.998525	0.285647	up	no	OK		GO:0003700,GO:0043565,GO:0006355	AT2G38470.1	ATWRKY33,WRKY33	WRKY DNA-binding protein 33
Glyma.01G128200	345.2	293.391	5.81813	4.94684	0.57595	0.998525	0.234048	up	no	OK		GO:0005515	AT5G01720.1		RNI-like superfamily protein
Glyma.01G128300	30.0991	55.3982	0.753504	1.31809	0.2445	0.998525	-0.806762	down	no	OK		GO:0005381,GO:0034755,GO:0016021	AT2G38460.1	ATIREG1,FPN1,IREG1	iron regulated 1
Glyma.01G128400	1	1	0.1	0.1	1	1	0	down	no	NOTEST		GO:0005381,GO:0034755,GO:0016021	AT2G38460.1	ATIREG1,FPN1,IREG1	iron regulated 1
Glyma.01G128500	202.199	197.06	13.3965	12.9452	0.9158	0.998525	0.0494389	up	no	OK			AT2G38450.1
Glyma.01G128600	1	1	0.1	0.1	1	1	0	down	no	NOTEST
Glyma.01G128700	1270.55	1109.36	9.89688	8.6556	0.6023	0.998525	0.19334	up	no	OK			AT2G38440.1	ATSCAR2,DIS3,ITB1,SCAR2,WAVE4	SCAR homolog 2
Glyma.01G128800	1	1	0.1	0.1	1	1	0	down	no	NOTEST			AT5G05350.1		PLAC8 family protein
Glyma.01G128900	1	1	0.1	0.1	1	1	0	down	no	NOTEST		GO:0003678,GO:0000723,GO:0006281	AT3G51700.1		PIF1 helicase
Glyma.01G129000	14.3024	12.333	0.974062	0.838277	0.81155	0.998525	0.216587	up	no	OK			AT5G01750.2		Protein of unknown function (DUF567)
Glyma.01G129100	114.071	133.596	5.55753	6.45958	0.70145	0.998525	-0.216997	down	no	OK			AT5G01750.2		Protein of unknown function (DUF567)
Glyma.01G129200	9.31402	7.79978	1.17803	0.966906	0.79925	0.998525	0.284929	up	no	OK
Glyma.01G129300	1	2.1333	0.1	0.231664	1	1	-1.21203	down	no	NOTEST			AT5G42905.1		Polynucleotidyl transferase, ribonuclease H-like superfamily protein
Glyma.01G129400	819.1	1262.36	21.0156	32.24	0.09615	0.998525	-0.617391	down	no	OK	K00827	GO:0008483,GO:0030170	AT2G38400.1	AGT3	alanine:glyoxylate aminotransferase 3
Glyma.01G129500	26.7735	25.9325	1.59993	1.53998	0.96975	0.998525	0.0550972	up	no	OK
Glyma.01G129600	134.024	127.929	3.6786	3.50259	0.89455	0.998525	0.0707347	up	no	OK			AT3G14160.1		2-oxoglutarate-dependent dioxygenase family protein
Glyma.01G129700	51.7155	67.8645	3.72166	4.69215	0.62705	0.998525	-0.334303	down	no	OK			AT2G40435.1
Glyma.01G129800	2.6628	4.39989	0.173238	0.248886	1	1	-0.52273	down	no	NOTEST
Glyma.01G129900	1	1	0.1	0.1	1	1	0	down	no	NOTEST			AT1G21280.1
Glyma.01G130000	24.2793	31.599	2.14592	2.75851	0.67455	0.998525	-0.362293	down	no	OK			AT5G59320.1	LTP3	lipid transfer protein 3
Glyma.01G130100	1	1	0.1	0.1	1	1	0	down	no	NOTEST			AT2G38540.1	ATLTP1,LP1,LTP1	lipid transfer protein 1
Glyma.01G130200	1	1	0.1	0.1	1	1	0	down	no	NOTEST			AT2G38530.1	cdf3,LP2,LTP2	lipid transfer protein 2
Glyma.01G130300	1	1	0.1	0.1	1	1	0	down	no	NOTEST		GO:0008270
Glyma.01G130400	6.81981	11.1997	1.03114	1.69828	0.50675	0.998525	-0.719834	down	no	OK		GO:0005524,GO:0044267	AT3G11830.1		TCP-1/cpn60 chaperonin family protein
Glyma.01G130500	1.8314	3.26659	0.135827	0.197123	1	1	-0.537326	down	no	NOTEST		GO:0004601,GO:0020037,GO:0006979,GO:0055114	AT5G05340.1		Peroxidase superfamily protein
Glyma.01G130600	1	1	0.1	0.1	1	1	0	down	no	NOTEST
Glyma.01G130700	2.6628	3.26659	0.574997	0.724017	1	1	-0.332469	down	no	NOTEST
Glyma.01G130800	1.8314	5.53319	0.1373	0.302185	1	1	-1.1381	down	no	NOTEST		GO:0004601,GO:0020037,GO:0006979,GO:0055114	AT5G05340.1		Peroxidase superfamily protein
Glyma.01G130900	1	1	0.1	0.1	1	1	0	down	no	NOTEST
Glyma.01G131000	1	1	0.1	0.1	1	1	0	down	no	NOTEST			AT3G27650.1	LBD25	LOB domain-containing protein 25
Glyma.01G131100	24.2793	209.527	0.803019	6.37247	0.0015	0.114567	-2.98835	down	no	OK		GO:0030170,GO:0009058	AT2G30970.1	ASP1	aspartate aminotransferase 1
Glyma.01G131200	198.042	158.528	8.46514	6.75051	0.51095	0.998525	0.326537	up	no	OK			AT5G01790.1
Glyma.01G131300	976.235	899.704	24.3502	22.353	0.7351	0.998525	0.123465	up	no	OK			AT2G38370.1		Plant protein of unknown function (DUF827)
Glyma.01G131400	19.2908	40.6654	0.870222	1.9115	0.1598	0.998525	-1.13525	down	no	OK		GO:0006629	AT3G51730.1		saposin B domain-containing protein
Glyma.01G131500	2909.24	3337.43	59.9049	68.525	0.62375	0.998525	-0.193956	down	no	OK		GO:0004672,GO:0005524,GO:0006468,GO:0007165	AT5G58380.1	CIPK10,PKS2,SIP1,SNRK3.8	SOS3-interacting protein 1
Glyma.01G131600	1	1	0.1	0.1	1	1	0	down	no	NOTEST		GO:0003676,GO:0008270
Glyma.01G131700	1	1	0.1	0.1	1	1	0	down	no	NOTEST
Glyma.01G131800	70.0064	89.3971	1.39418	1.75376	0.58225	0.998525	-0.331034	down	no	OK		GO:0005515,GO:0004842,GO:0016567,GO:0000151	AT5G01830.1		ARM repeat superfamily protein
Glyma.01G131900	38.4131	51.9984	1.06187	1.40672	0.5694	0.998525	-0.405728	down	no	OK		GO:0003677	AT2G30400.1	ATOFP2,OFP2	ovate family protein 2
Glyma.01G132000	83.3088	110.93	1.8031	2.35449	0.49855	0.998525	-0.384935	down	no	OK		GO:0004672,GO:0005524,GO:0006468	AT3G51630.1	ATWNK5,WNK5,ZIK1	with no lysine (K) kinase 5
Glyma.01G132100	1.8314	1	1.5601	0.1	1	1	3.96357	up	no	NOTEST
Glyma.01G132200	1	1	0.1	0.1	1	1	0	down	no	NOTEST		GO:0015238,GO:0015297,GO:0006855,GO:0055085,GO:0016020	AT2G38510.1		MATE efflux family protein
Glyma.01G132300	277.025	258.258	8.46642	7.73966	0.7689	0.998525	0.129482	up	no	OK		GO:0004672,GO:0005524,GO:0006468	AT5G01850.1		Protein kinase superfamily protein
Glyma.01G132400	555.545	514.383	10.0405	9.28101	0.76685	0.998525	0.113477	up	no	OK			AT1G29690.1	CAD1	MAC/Perforin domain-containing protein
Glyma.01G132500	12826.2	13576.8	1032.24	1081.2	0.90965	0.998525	-0.066855	down	no	OK			AT2G38540.1	ATLTP1,LP1,LTP1	lipid transfer protein 1
Glyma.01G132600	1902.42	1901.54	133.859	132.572	0.9696	0.998525	0.013938	up	no	OK			AT2G38540.1	ATLTP1,LP1,LTP1	lipid transfer protein 1
Glyma.01G132700	19.2908	27.0658	0.490403	0.691708	0.51235	0.998525	-0.496195	down	no	OK			AT2G04865.1		Aminotransferase-like, plant mobile domain family protein
Glyma.01G132800	104.094	133.596	2.74604	3.4918	0.52995	0.998525	-0.346618	down	no	OK			AT3G42630.1		Pentatricopeptide repeat (PPR) superfamily protein
Glyma.01G132900	1	1	0.1	0.1	1	1	0	down	no	NOTEST		GO:0004672,GO:0005524,GO:0006468	AT3G08760.1	ATSIK	Protein kinase superfamily protein
Glyma.01G133000	104.094	95.0636	1.51515	1.38734	0.82	0.998525	0.127139	up	no	OK		GO:0003677,GO:0008270	AT4G32010.1	HSI2-L1,HSL1,VAL2	HSI2-like 1
Glyma.01G133100	2.6628	1	0.156911	0.1	1	1	0.649946	down	no	NOTEST			AT5G66910.1		Disease resistance protein (CC-NBS-LRR class) family
Glyma.01G133200	6.81981	6.66648	0.726901	0.701862	1	1	0.0505715	up	no	NOTEST
Glyma.01G133300	369.311	221.993	4.63578	2.75756	0.0756	0.998525	0.74942	up	no	OK		GO:0004672,GO:0005524,GO:0006468,GO:0005515	AT3G56370.1		Leucine-rich repeat protein kinase family protein
Glyma.01G133400	405.061	531.383	47.0458	60.7954	0.36045	0.998525	-0.369896	down	no	OK	K09481		AT3G60540.1		Preprotein translocase Sec, Sec61-beta subunit protein
Glyma.01G133500	160.629	149.462	9.19913	8.704	0.87885	0.998525	0.0798189	up	no	OK		GO:0046983	AT4G00050.1	UNE10	basic helix-loop-helix (bHLH) DNA-binding superfamily protein
Glyma.01G133600	5.98841	5.53319	0.298706	0.279632	1	1	0.0951968	up	no	NOTEST
Glyma.01G133700	1	1	0.1	0.1	1	1	0	down	no	NOTEST
Glyma.01G133800	1	1	0.1	0.1	1	1	0	down	no	NOTEST			AT4G02550.2
Glyma.01G133900	6.81981	24.7992	0.403953	1.33449	0.08135	0.998525	-1.72403	down	no	OK		GO:0019901,GO:0000079	AT3G60550.1	CYCP3;2	cyclin p3;2
Glyma.01G134000	1	1	0.1	0.1	1	1	0	down	no	NOTEST
Glyma.01G134200	85.803	232.193	2.60811	6.91119	0.01415	0.450521	-1.40593	down	no	OK			AT3G60580.1		C2H2-like zinc finger protein
Glyma.01G134300	5.15701	4.39989	0.279304	0.24582	1	1	0.184234	up	no	NOTEST
Glyma.01G134400	301.968	274.125	8.59034	7.77641	0.75965	0.998525	0.143611	up	no	OK
Glyma.01G134500	74.9948	90.5304	0.947191	1.12352	0.7572	0.998525	-0.246299	down	no	OK
Glyma.01G134600	10.1454	11.1997	0.38493	0.446621	1	1	-0.214455	down	no	NOTEST		GO:0004659,GO:0016021	AT2G18950.1	ATHPT,HPT1,TPT1,VTE2	homogentisate phytyltransferase 1
Glyma.01G134700	1.8314	1	1.5601	0.1	1	1	3.96357	up	no	NOTEST
Glyma.01G134800	1	1	0.1	0.1	1	1	0	down	no	NOTEST
Glyma.01G134900	5.98841	6.66648	0.341537	0.372633	1	1	-0.125714	down	no	NOTEST			AT4G04480.1
Glyma.01G135000	1	1	0.1	0.1	1	1	0	down	no	NOTEST			AT5G24910.1	CYP714A1	cytochrome P450, family 714, subfamily A, polypeptide 1
Glyma.01G135100	1.8314	1	0.110221	0.1	1	1	0.140399	down	no	NOTEST		GO:0004386,GO:0005524,GO:0003678,GO:0000723,GO:0006281	AT3G51690.1		PIF1 helicase
Glyma.01G135200	163.955	124.529	4.22014	3.21296	0.45435	0.998525	0.393388	up	no	OK		GO:0005506,GO:0009055,GO:0016705,GO:0020037,GO:0055114	AT4G31940.1	CYP82C4	cytochrome P450, family 82, subfamily C, polypeptide 4
Glyma.01G135300	1	1	0.1	0.1	1	1	0	down	no	NOTEST
Glyma.01G135400	1.8314	7.79978	0.121291	0.273551	1	1	-1.17334	down	no	NOTEST			AT4G00060.1	MEE44	Nucleotidyltransferase family protein
Glyma.01G135500	8.48262	10.0664	0.346433	0.397305	1	1	-0.197671	down	no	NOTEST			AT2G45130.1	ATSPX3,SPX3	SPX domain gene 3
Glyma.01G135600	1	1	0.1	0.1	1	1	0	down	no	NOTEST
Glyma.01G135700	1	1	0.1	0.1	1	1	0	down	no	NOTEST
Glyma.01G135800	1	1	0.1	0.1	1	1	0	down	no	NOTEST
Glyma.01G135900	258.735	172.128	8.15962	5.42943	0.2163	0.998525	0.587701	up	no	OK			AT3G60590.3
Glyma.01G136000	421.689	449.785	19.7833	20.9695	0.83665	0.998525	-0.0840094	down	no	OK		GO:0005198	AT2G45140.1	PVA12	plant VAP homolog 12
Glyma.01G136100	764.227	644.713	13.9054	11.716	0.51985	0.998525	0.247165	up	no	OK			AT3G28730.1	ATHMG,HMG,NFD,SSRP1	high mobility group
Glyma.01G136200	4.32561	5.53319	0.400338	0.504592	1	1	-0.333899	down	no	NOTEST
Glyma.01G136300	318.596	238.992	5.7886	4.35278	0.34655	0.998525	0.411277	up	no	OK			AT4G00150.1	ATHAM3,HAM3	GRAS family transcription factor
Glyma.01G136400	11.8082	10.0664	1.38508	1.16138	0.7949	0.998525	0.254129	up	no	OK
Glyma.01G136500	171.437	159.662	3.19881	2.97784	0.8335	0.998525	0.103269	up	no	OK			AT1G79600.1		Protein kinase superfamily protein
Glyma.01G136600	1	1	0.1	0.1	1	1	0	down	no	NOTEST			AT3G60650.1
Glyma.01G136700	1	1	0.1	0.1	1	1	0	down	no	NOTEST			AT5G33406.1		hAT dimerisation domain-containing protein / transposase-related
Glyma.01G136800	1	1	0.1	0.1	1	1	0	down	no	NOTEST			ATMG01320.1		NADH dehydrogenase 2B
Glyma.01G136900	1	1	0.1	0.1	1	1	0	down	no	NOTEST		GO:0008137,GO:0055114	ATMG01320.1		NADH dehydrogenase 2B
Glyma.01G137000	60.0295	56.5315	2.89614	2.71417	0.8915	0.998525	0.0936203	up	no	OK			AT3G60660.1
Glyma.01G137100	1	1	0.1	0.1	1	1	0	down	no	NOTEST		GO:0016491,GO:0016706,GO:0055114	AT2G36690.1		2-oxoglutarate (2OG) and Fe(II)-dependent oxygenase superfamily protein
Glyma.01G137200	551.388	520.05	24.8412	23.2954	0.8153	0.998525	0.0926898	up	no	OK			AT2G45190.1	AFO,FIL,YAB1	Plant-specific transcription factor YABBY family protein
Glyma.01G137300	223.816	209.527	9.72111	9.10101	0.83945	0.998525	0.0950944	up	no	OK			AT2G45200.1	ATGOS12,GOS12	golgi snare 12
Glyma.01G137400	1	1	0.1	0.1	1	1	0	down	no	NOTEST
Glyma.01G137500	103.262	165.328	4.55278	7.21456	0.23465	0.998525	-0.664164	down	no	OK	K14488		AT2G45210.1		SAUR-like auxin-responsive protein family
Glyma.01G137600	8.48262	4.39989	0.500848	0.28086	1	1	0.834522	up	no	NOTEST			AT3G60720.1	PDLP8	plasmodesmata-located protein 8
Glyma.01G137700	16.7966	12.333	0.505441	0.389897	1	1	0.37445	up	no	NOTEST	K01051	GO:0030599,GO:0042545,GO:0005618,GO:0004857	AT2G45220.1		Plant invertase/pectin methylesterase inhibitor superfamily
Glyma.01G137800	1.8314	2.1333	0.808324	0.969095	1	1	-0.261704	down	no	NOTEST
Glyma.01G137900	15.9652	16.8662	0.545478	0.539201	1	1	0.0166978	up	no	NOTEST			AT3G22520.1
Glyma.01G138000	3.49421	1	0.169422	0.1	1	1	0.760621	down	no	NOTEST	K01051	GO:0030599,GO:0042545,GO:0005618,GO:0004857	AT2G45220.1		Plant invertase/pectin methylesterase inhibitor superfamily
Glyma.01G138100	2.6628	3.26659	0.156011	0.176013	1	1	-0.174034	down	no	NOTEST	K01051	GO:0030599,GO:0042545,GO:0005618,GO:0004857	AT2G45220.1		Plant invertase/pectin methylesterase inhibitor superfamily
Glyma.01G138200	13.471	6.66648	0.582912	0.31831	1	1	0.872846	up	no	NOTEST			AT3G22520.1
Glyma.01G138300	372.637	339.856	11.9952	10.9187	0.7362	0.998525	0.135656	up	no	OK		GO:0009987	AT2G45240.1	MAP1A	methionine aminopeptidase 1A
Glyma.01G138400	2.6628	5.53319	0.175338	0.304173	1	1	-0.794753	down	no	NOTEST
Glyma.01G138500	4.32561	6.66648	0.518194	0.80097	0.59015	0.998525	-0.628256	down	no	OK			AT3G19050.1	POK2	phragmoplast orienting kinesin 2
Glyma.01G138600	1	1	0.1	0.1	1	1	0	down	no	NOTEST		GO:0004857,GO:0030599	AT4G00080.1	UNE11	Plant invertase/pectin methylesterase inhibitor superfamily protein
Glyma.01G138700	1	1	0.1	0.1	1	1	0	down	no	NOTEST		GO:0004857,GO:0030599	AT4G00080.1	UNE11	Plant invertase/pectin methylesterase inhibitor superfamily protein
Glyma.01G138800	1101.78	843.039	31.4514	23.9491	0.29705	0.998525	0.393153	up	no	OK			AT2G45260.1		Plant protein of unknown function (DUF641)
Glyma.01G138900	1	1	0.1	0.1	1	1	0	down	no	NOTEST
Glyma.01G139000	191.391	269.591	5.55922	7.75229	0.30305	0.998525	-0.47974	down	no	OK			AT3G05100.1		S-adenosyl-L-methionine-dependent methyltransferases superfamily protein
Glyma.01G139100	42.5701	33.8656	1.4225	1.14122	0.6699	0.998525	0.317852	up	no	OK			AT3G56830.1		Protein of unknown function (DUF565)
Glyma.01G139200	1	4.39989	0.1	0.327299	1	1	-1.71061	down	no	NOTEST
Glyma.01G139300	1	1	0.1	0.1	1	1	0	down	no	NOTEST		GO:0016813,GO:0046872	AT4G08870.1		Arginase/deacetylase superfamily protein
Glyma.01G139400	1	1	0.1	0.1	1	1	0	down	no	NOTEST
Glyma.01G139500	501.504	586.914	8.60911	10.039	0.56165	0.998525	-0.22168	down	no	OK	K08679	GO:0016491,GO:0008152,GO:0003854,GO:0016616,GO:0006694,GO:0055114,GO:0003824,GO:0050662,GO:0044237,GO:0009058,GO:0008831,GO:0045226	AT4G00110.1	GAE3	UDP-D-glucuronate 4-epimerase 3
Glyma.01G139600	1503.34	1363.22	35.7079	32.2865	0.69885	0.998525	0.145312	up	no	OK	K00800	GO:0016765	AT2G45300.1		RNA 3\'-terminal phosphate cyclase/enolpyruvate transferase, alpha/beta
Glyma.01G139700	173.932	193.66	2.22468	2.4635	0.75515	0.998525	-0.147112	down	no	OK			AT2G22410.1	SLO1	SLOW GROWTH 1
Glyma.01G139800	1	4.39989	0.1	0.342136	1	1	-1.77457	down	no	NOTEST		GO:0016491,GO:0008152,GO:0004097,GO:0055114
Glyma.01G139900	89.1286	92.797	4.57025	4.72549	0.93415	0.998525	-0.0481908	down	no	OK			AT2G45270.1	GCP1	glycoprotease 1
Glyma.01G140000	24.2793	28.1991	1.45478	1.67088	0.813	0.998525	-0.199807	down	no	OK			AT2G45270.1	GCP1	glycoprotease 1
Glyma.01G140100	10.9768	12.333	0.647259	0.717196	0.8667	0.998525	-0.148024	down	no	OK		GO:0003735,GO:0006412,GO:0005622,GO:0005840	AT3G16780.1		Ribosomal protein L19e family protein
Glyma.01G140200	242.938	219.726	8.43961	7.60549	0.7527	0.998525	0.150135	up	no	OK	K01476	GO:0016813,GO:0046872	AT4G08900.1		arginase
Glyma.01G140300	1.8314	2.1333	0.142407	0.15742	1	1	-0.144599	down	no	NOTEST			AT2G22410.1	SLO1	SLOW GROWTH 1
Glyma.01G140400	1	1	0.1	0.1	1	1	0	down	no	NOTEST		GO:0003676	AT5G64200.1	ATSC35,SC35	ortholog of human splicing factor SC35
Glyma.01G140500	8.48262	3.26659	0.281865	0.154914	1	1	0.863537	up	no	NOTEST			AT1G63300.1		Myosin heavy chain-related protein
Glyma.01G140600	401.736	483.784	7.0994	8.37816	0.54985	0.998525	-0.238936	down	no	OK		GO:0006887,GO:0000145	AT1G71820.1	SEC6	SEC6
Glyma.01G140700	1	1	0.1	0.1	1	1	0	down	no	NOTEST		GO:0004672,GO:0005524,GO:0006468	AT4G08850.1		Leucine-rich repeat receptor-like protein kinase family protein
Glyma.01G140800	1	1	0.1	0.1	1	1	0	down	no	NOTEST		GO:0003677	AT3G42170.1		BED zinc finger ;hAT family dimerisation domain
Glyma.01G140900	21.7851	13.4663	0.697757	0.457167	0.44855	0.998525	0.610003	up	no	OK
Glyma.01G141000	1	1	0.1	0.1	1	1	0	down	no	NOTEST			AT5G12060.1		Plant self-incompatibility protein S1 family
Glyma.01G141100	1.8314	3.26659	0.13412	0.192536	1	1	-0.521604	down	no	NOTEST			AT3G60780.1		Protein of unknown function (DUF1442)
Glyma.01G141200	1	1	0.1	0.1	1	1	0	down	no	NOTEST			AT5G04350.1		Plant self-incompatibility protein S1 family
Glyma.01G141300	1	1	0.1	0.1	1	1	0	down	no	NOTEST			AT4G29035.1		Plant self-incompatibility protein S1 family
Glyma.01G141400	1	1	0.1	0.1	1	1	0	down	no	NOTEST			AT5G04350.1		Plant self-incompatibility protein S1 family
Glyma.01G141500	1	1	0.1	0.1	1	1	0	down	no	NOTEST			AT4G35790.1	ATPLDDELTA,PLDDELTA	phospholipase D delta
Glyma.01G141600	1	1	0.1	0.1	1	1	0	down	no	NOTEST			AT4G29035.1		Plant self-incompatibility protein S1 family
Glyma.01G141700	1.8314	2.1333	0.579235	0.707187	1	1	-0.287943	down	no	NOTEST		GO:0046872,GO:0030001	AT1G71050.1		Heavy metal transport/detoxification superfamily protein
Glyma.01G141800	1	1	0.1	0.1	1	1	0	down	no	NOTEST			AT4G29035.1		Plant self-incompatibility protein S1 family
Glyma.01G141900	294.485	648.112	13.2222	28.9336	0.0083	0.336724	-1.12978	down	no	OK			AT2G45380.1
Glyma.01G142000	1.8314	1	0.181163	0.1	1	1	0.857288	down	no	NOTEST			AT5G04350.1		Plant self-incompatibility protein S1 family
Glyma.01G142100	1	1	0.1	0.1	1	1	0	down	no	NOTEST			AT4G16195.1		Plant self-incompatibility protein S1 family
Glyma.01G142200	1	1	0.1	0.1	1	1	0	down	no	NOTEST			AT3G26880.1		Plant self-incompatibility protein S1 family
Glyma.01G142300	347.695	337.589	10.9559	10.5576	0.9004	0.998525	0.0534261	up	no	OK		GO:0008270	AT3G60800.1		DHHC-type zinc finger family protein
Glyma.01G142500	1	1	0.1	0.1	1	1	0	down	no	NOTEST			AT5G04350.1		Plant self-incompatibility protein S1 family
Glyma.01G142600	31.7619	317.19	0.734579	6.60495	0.00065	0.0655709	-3.16856	down	no	OK		GO:0006904,GO:0016192	AT1G02010.1	SEC1A	secretory 1A
Glyma.01G142700	654.482	609.58	6.51899	5.96536	0.7268	0.998525	0.128039	up	no	OK		GO:0003676,GO:0005524,GO:0008026,GO:0004386	AT1G33390.1	ATFAS4,FAS4	RNA helicase family protein
Glyma.01G142800	40.9073	41.7987	1.9691	1.99915	0.9778	0.998525	-0.0218503	down	no	OK		GO:0005515	AT2G02380.1	ATGSTZ2,GSTZ2	glutathione S-transferase (class zeta) 2
Glyma.01G142900	174.763	241.259	9.8878	14.6342	0.237	0.998525	-0.565622	down	no	OK			AT3G60810.1
Glyma.01G143000	4.32561	2.1333	11.1146	2.95433	0.29445	0.998525	1.91155	up	no	OK
Glyma.01G143100	849.862	858.906	28.3032	28.673	0.964	0.998525	-0.0187277	down	no	OK			AT4G12080.1	AHL1,ATAHL1	AT-hook motif nuclear-localized protein 1
Glyma.01G143200	1.8314	2.1333	0.132748	0.144409	1	1	-0.121471	down	no	NOTEST			AT5G22100.1		RNA cyclase family protein
Glyma.01G143300	5.15701	6.66648	0.779334	1.00653	0.735	0.998525	-0.369077	down	no	OK			AT2G41475.1		Embryo-specific protein 3, (ATS3)
Glyma.01G143400	1	1	0.1	0.1	1	1	0	down	no	NOTEST		GO:0004672,GO:0005524,GO:0006468	AT4G08500.1	ARAKIN,ATMEKK1,MAPKKK8,MEKK1	MAPK/ERK kinase kinase 1
Glyma.01G143500	1	3.26659	0.1	0.227688	1	1	-1.18706	down	no	NOTEST		GO:0003700,GO:0043565,GO:0006355,GO:0005634	AT5G62020.1	AT-HSFB2A,HSFB2A	heat shock transcription factor B2A
Glyma.01G143600	1	2.1333	0.1	0.186348	1	1	-0.897999	up	no	NOTEST		GO:0046872,GO:0008270,GO:0005515	AT3G19950.1		RING/U-box superfamily protein
Glyma.01G143700	378.457	425.986	5.64144	6.44814	0.63745	0.998525	-0.19282	down	no	OK			AT3G60850.1
Glyma.01G143800	65.8494	67.8646	3.27351	3.35121	0.97455	0.998525	-0.0338437	down	no	OK			AT4G00210.1	LBD31	LOB domain-containing protein 31
Glyma.01G143900	11.8082	15.7329	0.533924	0.688382	0.6805	0.998525	-0.366575	down	no	OK			AT2G45420.1	LBD18	LOB domain-containing protein 18
Glyma.01G144000	1	1	0.1	0.1	1	1	0	down	no	NOTEST
Glyma.01G144100	1	1	0.1	0.1	1	1	0	down	no	NOTEST		GO:0004386,GO:0005524,GO:0003678,GO:0000723,GO:0006281	AT5G28780.1		PIF1 helicase
Glyma.01G144200	1405.24	1468.62	12.8085	13.1248	0.92415	0.998525	-0.0351939	down	no	OK		GO:0005086,GO:0032012	AT3G60860.1		SEC7-like guanine nucleotide exchange family protein
Glyma.01G144300	4.32561	2.1333	0.204638	0.135511	1	1	0.594664	up	no	NOTEST		GO:0005509	AT1G24620.1		EF hand calcium-binding protein family
Glyma.01G144400	9.31402	4.39989	0.334684	0.195616	1	1	0.774775	up	no	NOTEST			AT2G45430.1	AHL22	AT-hook motif nuclear-localized protein 22
Glyma.01G144500	362.66	369.321	5.3651	5.37131	0.9958	0.998535	-0.00166893	down	no	OK		GO:0003777,GO:0005524,GO:0008017,GO:0007018,GO:0005515	AT1G01950.1	ARK2	armadillo repeat kinesin 2
Glyma.01G144600	1	1	0.1	0.1	1	1	0	down	no	NOTEST		GO:0004553,GO:0005975	AT2G01850.1	ATXTH27,EXGT-A3,XTH27	endoxyloglucan transferase A3
Glyma.01G144700	1.8314	1	0.14303	0.1	1	1	0.516318	down	no	NOTEST			AT3G60890.2	ZPR2	protein binding
Glyma.01G144800	236.287	195.927	12.6166	10.3976	0.54805	0.998525	0.279073	up	no	OK	K12734	GO:0003755,GO:0006457	AT1G01940.1		Cyclophilin-like peptidyl-prolyl cis-trans isomerase family protein
Glyma.01G144900	71.6692	61.0647	1.98827	1.74937	0.77685	0.998525	0.184678	up	no	OK		GO:0005515	AT2G45480.1	AtGRF9,GRF9	growth-regulating factor 9
Glyma.01G145000	439.98	495.117	33.3273	37.1322	0.696	0.998525	-0.155966	down	no	OK	K03952		AT5G18800.1		Cox19-like CHCH family protein
Glyma.01G145100	1	1	0.1	0.1	1	1	0	down	no	NOTEST		GO:0004672,GO:0005524,GO:0006468	AT2G45490.1	AtAUR3,AUR3	ataurora3
Glyma.01G145200	74.9948	64.4646	1.73661	1.49451	0.72255	0.998525	0.216601	up	no	OK
Glyma.01G145300	189.728	199.327	9.19012	9.59233	0.8988	0.998525	-0.0617976	down	no	OK	K07579	GO:0008168	AT4G28830.1		S-adenosyl-L-methionine-dependent methyltransferases superfamily protein
Glyma.01G145400	865.658	676.445	10.4517	8.18955	0.34405	0.998525	0.351882	up	no	OK		GO:0003723,GO:0005515,GO:0003746,GO:0006414,GO:0005622	AT4G29060.1	emb2726	elongation factor Ts family protein
Glyma.01G145500	1	1	0.1	0.1	1	1	0	down	no	NOTEST
Glyma.01G145600	8.48262	3.26659	0.517439	0.225528	1	1	1.19808	up	no	NOTEST			AT4G28840.1
Glyma.01G145700	5.98841	7.79978	1.67196	2.15742	0.7997	0.998525	-0.367767	down	no	OK		GO:0003676	AT5G19350.1		RNA-binding (RRM/RBD/RNP motifs) family protein
Glyma.01G145800	1.8314	1	0.342024	0.1	1	1	1.7741	up	no	NOTEST		GO:0030041,GO:0034314,GO:0005856,GO:0005885	AT4G14147.1	ARPC4	protein binding
Glyma.01G145900	1.8314	293.391	0.118923	6.73491	0.0926	0.998525	-5.82356	down	no	OK			AT1G67290.1		glyoxal oxidase-related protein
Glyma.01G146000	6.81981	22.5326	0.364205	1.07173	0.1126	0.998525	-1.55712	down	no	OK	K08235	GO:0004553,GO:0005975,GO:0016762,GO:0006073,GO:0005618,GO:0048046	AT4G28850.1	ATXTH26,XTH26	xyloglucan endotransglucosylase/hydrolase 26
Glyma.01G146100	518.964	537.049	12.8187	12.7192	0.9763	0.998525	0.011242	up	no	OK		GO:0004672,GO:0005524,GO:0006468	AT4G28880.1	ckl3	casein kinase I-like 3
Glyma.01G146200	1	1	0.1	0.1	1	1	0	down	no	NOTEST
Glyma.01G146300	108.251	116.596	4.19043	4.47265	0.8625	0.998525	-0.0940316	down	no	OK			AT1G67280.1		Glyoxalase/Bleomycin resistance protein/Dioxygenase superfamily protein
Glyma.01G146400	957.944	863.439	20.9777	18.8621	0.6865	0.998525	0.153366	up	no	OK			AT4G28910.1	NINJA	novel interactor of JAZ
Glyma.01G146500	22.6165	25.9325	0.695864	0.784791	0.8301	0.998525	-0.173503	down	no	OK		GO:0046872,GO:0008270,GO:0004842,GO:0005680,GO:0005515	AT4G28890.1		RING/U-box superfamily protein
Glyma.01G146600	1192.4	1220.43	14.3333	14.5764	0.9488	0.998525	-0.0242637	down	no	OK	K04345	GO:0004672,GO:0005524,GO:0006468,GO:0003824	AT2G20050.1		protein serine/threonine phosphatases;protein kinases;catalytics;cAMP-dependent protein kinase regulators;ATP binding;protein serine/threonine phosphatases
Glyma.01G146700	19.2908	433.919	0.722988	14.7795	0.00055	0.0577584	-4.35348	down	no	OK		GO:0022857,GO:0055085,GO:0016021	AT1G77210.1	AtSTP14,STP14	sugar transporter 14
Glyma.01G146800	30.9305	28.1991	4.23852	3.7937	0.847	0.998525	0.159955	up	no	OK			AT1G63310.1
Glyma.01G146900	211.345	198.194	8.3846	7.79284	0.82295	0.998525	0.105593	up	no	OK			AT1G49590.1		C2H2 and C2HC zinc fingers superfamily protein
Glyma.01G147000	78.3204	91.6637	1.72142	1.94611	0.7723	0.998525	-0.176994	down	no	OK			AT5G04610.1		S-adenosyl-L-methionine-dependent methyltransferases superfamily protein
Glyma.01G147100	5.98841	5.53319	1.58035	1.3947	0.8758	0.998525	0.180289	up	no	OK			AT3G55290.1		NAD(P)-binding Rossmann-fold superfamily protein
Glyma.01G147200	1	1	0.1	0.1	1	1	0	down	no	NOTEST
Glyma.01G147300	1	1	0.1	0.1	1	1	0	down	no	NOTEST		GO:0005515,GO:0008270,GO:0018024,GO:0034968,GO:0005634	AT5G13960.1	KYP,SDG33,SUVH4	SU(VAR)3-9 homolog 4
Glyma.01G147400	56.7039	64.4646	1.30214	1.46574	0.78235	0.998525	-0.170745	down	no	OK		GO:0003723	AT2G20020.1	ATCAF1,CAF1	RNA-binding CRS1 / YhbY (CRM) domain-containing protein
Glyma.01G147500	119.89	85.9973	2.65694	1.91733	0.4092	0.998525	0.470667	up	no	OK			AT5G19670.1		Exostosin family protein
Glyma.01G147600	95.7798	112.063	4.34807	5.04873	0.70875	0.998525	-0.215545	down	no	OK		GO:0003700,GO:0006355	AT5G11590.1	TINY2	Integrase-type DNA-binding superfamily protein
Glyma.01G147700	218.827	210.66	7.48628	7.17778	0.89825	0.998525	0.0607113	up	no	OK			AT5G48790.1		Domain of unknown function (DUF1995)
Glyma.01G147800	510.649	543.849	7.93489	8.42628	0.81925	0.998525	-0.0866856	down	no	OK			AT4G19040.1	EDR2	ENHANCED DISEASE RESISTANCE 2
Glyma.01G147900	88.2972	89.3971	2.46232	2.48361	0.98615	0.998525	-0.0124204	down	no	OK		GO:0016868,GO:0005975	AT1G32415.1		pentatricopeptide (PPR) repeat-containing protein
Glyma.01G148000	8.48262	1	0.830465	0.1	0.00345	0.196998	3.05392	up	no	OK			AT4G17030.1	AT-EXPR,ATEXLB1,ATEXPR1,ATHEXP BETA 3.1,EXLB1,EXPR	expansin-like B1
Glyma.01G148100	642.011	572.182	8.65977	7.46854	0.61745	0.998525	0.213502	up	no	OK		GO:0005525,GO:0015093,GO:0015684,GO:0016021	AT1G07615.1		GTP-binding protein Obg/CgtA
Glyma.01G148200	98.274	107.53	1.70552	1.85448	0.8997	0.998525	-0.120803	down	no	OK			AT4G29790.1
Glyma.01G148300	175.594	136.996	4.92069	3.82461	0.47465	0.998525	0.363548	up	no	OK			AT1G32120.1
Glyma.01G148400	1.8314	1	0.119891	0.1	1	1	0.261723	down	no	NOTEST		GO:0043531	AT3G07040.1	RPM1,RPS3	NB-ARC domain-containing disease resistance protein
Glyma.01G148500	866.49	763.709	43.1177	37.767	0.61105	0.998525	0.191154	up	no	OK			AT5G45550.1		Mob1/phocein family protein
Glyma.01G148600	125.71	82.5974	3.96552	2.61893	0.3074	0.998525	0.598533	up	no	OK		GO:0005515,GO:0005524,GO:0016818,GO:0006355,GO:0005634	AT4G37740.1	AtGRF2,GRF2	growth-regulating factor 2
Glyma.01G148700	99.1054	81.4641	2.89336	2.38251	0.6342	0.998525	0.280264	up	no	OK		GO:0005515	AT2G19640.2	ASHR2,SDG39	ASH1-related protein 2
Glyma.01G148800	70.8378	40.6654	4.06366	2.33454	0.25775	0.998525	0.799641	up	no	OK			AT4G19100.1		Protein of unknown function (DUF3464)
Glyma.01G148900	106.588	113.196	3.51151	3.13836	0.7706	0.998525	0.162081	up	no	OK			AT1G31880.1	BRX,NLM9	DZC (Disease resistance/zinc finger/chromosome condensation-like region) domain containing protein
Glyma.01G149000	2138.53	1961.6	51.7514	47.326	0.735	0.998525	0.128965	up	no	OK	K08829	GO:0004672,GO:0005524,GO:0006468	AT4G19110.1		Protein kinase superfamily protein
Glyma.01G149100	67.5122	51.9984	56.7659	39.2093	0.451	0.998525	0.533829	up	no	OK
Glyma.01G149200	2.6628	3.26659	0.151367	0.169735	1	1	-0.165233	down	no	NOTEST		GO:0043531	AT3G14470.1		NB-ARC domain-containing disease resistance protein
Glyma.01G149300	2847.72	3051.83	54.4288	57.915	0.8196	0.998525	-0.0895668	down	no	OK		GO:0008168,GO:0008152	AT1G31850.1		S-adenosyl-L-methionine-dependent methyltransferases superfamily protein
Glyma.01G149400	232.13	236.726	7.75054	7.86886	0.9619	0.998525	-0.0218578	down	no	OK			AT4G19140.1
Glyma.01G149500	13.471	4.39989	0.338874	0.164959	1	1	1.03864	up	no	NOTEST
Glyma.01G149600	1	1	0.1	0.1	1	1	0	down	no	NOTEST			AT3G47580.1		Leucine-rich repeat protein kinase family protein
Glyma.01G149700	472.405	450.919	20.4906	19.4512	0.852	0.998525	0.0751031	up	no	OK			AT5G45390.1	CLPP4,NCLPP4	CLP protease P4
Glyma.01G149800	81.646	84.864	1.49801	1.46319	0.95175	0.998525	0.0339301	up	no	OK		GO:0005515	AT2G43040.1	NPG1	tetratricopeptide repeat (TPR)-containing protein
Glyma.01G149900	301.136	275.258	14.8256	13.1789	0.6939	0.998525	0.169861	up	no	OK		GO:0005515	AT4G19150.2		Ankyrin repeat family protein
Glyma.01G150000	25.9421	42.932	1.29381	2.09445	0.3841	0.998525	-0.694946	down	no	OK		GO:0008168,GO:0008152	AT1G24480.1		S-adenosyl-L-methionine-dependent methyltransferases superfamily protein
Glyma.01G150100	2.6628	7.79978	0.248414	0.608034	0.2265	0.998525	-1.29141	down	no	OK
Glyma.01G150200	676.099	702.511	15.64	16.347	0.86305	0.998525	-0.0637854	down	no	OK		GO:0006810,GO:0055085,GO:0016020,GO:0015171,GO:0003333	AT1G31830.1		Amino acid permease family protein
Glyma.01G150300	122.385	109.796	4.60022	4.23448	0.8344	0.998525	0.119518	up	no	OK			AT1G31350.1	KUF1	KAR-UP F-box 1
Glyma.01G150400	523.121	589.181	20.0982	22.5156	0.673	0.998525	-0.163859	down	no	OK		GO:0005515	AT5G07840.1		Ankyrin repeat family protein
Glyma.01G150500	193.885	183.461	6.95502	6.55438	0.8635	0.998525	0.0855953	up	no	OK			AT2G38250.1		Homeodomain-like superfamily protein
Glyma.01G150600	614.575	755.776	73.2426	88.6864	0.46745	0.998525	-0.27603	down	no	OK
Glyma.01G150700	582.981	561.982	10.8121	10.3	0.8579	0.998525	0.0700024	up	no	OK		GO:0004672,GO:0005524,GO:0006468,GO:0005515	AT1G31420.2	FEI1	Leucine-rich repeat protein kinase family protein
Glyma.01G150800	198.042	204.993	6.10996	6.29713	0.9229	0.998525	-0.0435315	down	no	OK		GO:0005515	AT4G34660.1		SH3 domain-containing protein
Glyma.01G150900	54.2097	46.3319	2.17268	1.85682	0.74865	0.998525	0.226642	up	no	OK			AT1G31460.1
Glyma.01G151000	5.98841	3.26659	1.70507	0.799663	0.44255	0.998525	1.09237	up	no	OK			AT2G41342.1
Glyma.01G151100	266.217	233.326	8.39927	7.34023	0.6629	0.998525	0.194439	up	no	OK		GO:0004672,GO:0005524,GO:0006468	AT1G61590.1		Protein kinase superfamily protein
Glyma.01G151200	1	1	0.1	0.1	1	1	0	down	no	NOTEST		GO:0009058	AT4G19460.1		UDP-Glycosyltransferase superfamily protein
Glyma.01G151300	9.31402	11.1997	0.301325	0.346202	1	1	-0.200294	down	no	NOTEST			AT5G45275.1		Major facilitator superfamily protein
Glyma.01G151400	130.699	160.795	9.93339	12.0956	0.5961	0.998525	-0.284124	down	no	OK
Glyma.01G151500	17.628	13.4663	1.21171	0.926199	0.67345	0.998525	0.38765	up	no	OK			AT1G31500.4		DNAse I-like superfamily protein
Glyma.01G151600	447.463	590.314	12.2182	15.963	0.31535	0.998525	-0.3857	down	no	OK			AT4G19420.1		Pectinacetylesterase family protein
Glyma.01G151700	298.642	309.257	5.17908	5.34844	0.9145	0.998525	-0.0464223	down	no	OK		GO:0046872,GO:0008270,GO:0005515	AT5G45290.1		RING/U-box superfamily protein
Glyma.01G151800	139.013	116.596	2.26337	1.90826	0.6391	0.998525	0.246215	up	no	OK		GO:0016161,GO:0000272	AT5G45300.1	BAM8,BMY2	beta-amylase 2
Glyma.01G151900	2.6628	1	3.44014	0.1	0.20735	0.998525	5.1044	up	no	OK
Glyma.01G152000	26.7735	41.7987	0.897796	1.35777	0.42885	0.998525	-0.59678	down	no	OK		GO:0016747	AT5G17540.1		HXXXD-type acyl-transferase family protein
Glyma.01G152100	856.513	658.312	19.5719	14.9879	0.3044	0.998525	0.384986	up	no	OK		GO:0005089	AT1G31650.1	ATROPGEF14,ROPGEF14	RHO guanyl-nucleotide exchange factor 14
Glyma.01G152200	4.32561	1	0.269628	0.1	1	1	1.43097	up	no	NOTEST		GO:0004672,GO:0005524,GO:0006468	AT3G47580.1		Leucine-rich repeat protein kinase family protein
Glyma.01G152300	5.15701	7.79978	0.189249	0.245577	1	1	-0.37589	down	no	NOTEST		GO:0005515	AT3G47570.1		Leucine-rich repeat protein kinase family protein
Glyma.01G152400	13.471	20.266	7.5663	10.794	0.60855	0.998525	-0.51257	down	no	OK
Glyma.01G152500	45.0643	40.6654	1.2771	1.15982	0.8321	0.998525	0.138971	up	no	OK			AT5G45310.1
Glyma.01G152600	10.9768	17.9995	1.00998	1.63214	0.47275	0.998525	-0.692438	down	no	OK			AT5G45320.1
Glyma.01G152700	58.3667	61.0647	2.82458	3.13731	0.82485	0.998525	-0.151492	down	no	OK			AT4G19390.1		Uncharacterised protein family (UPF0114)
Glyma.01G152800	1	1	0.1	0.1	1	1	0	down	no	NOTEST
Glyma.01G152900	521.458	410.12	9.48821	7.4624	0.3814	0.998525	0.346496	up	no	OK		GO:0016614,GO:0050660,GO:0055114	AT4G19380.1		Long-chain fatty alcohol dehydrogenase family protein
Glyma.01G153000	50.0527	49.7318	2.22178	2.19597	0.98495	0.998525	0.0168576	up	no	OK			AT1G31720.1		Protein of unknown function (DUF1218)
Glyma.01G153100	139.844	169.861	2.68122	3.22089	0.5966	0.998525	-0.26457	down	no	OK			AT5G45330.1	DCP5-L	decapping 5-like
Glyma.01G153200	1223.16	1104.83	16.5315	14.9144	0.6963	0.998525	0.148512	up	no	OK		GO:0006886,GO:0016192,GO:0030117	AT1G31730.1		Adaptin family protein
Glyma.01G153300	1792.67	1287.29	45.0828	32.3375	0.20495	0.998525	0.479369	up	no	OK		GO:0005506,GO:0009055,GO:0016705,GO:0020037,GO:0055114	AT4G19230.1	CYP707A1	cytochrome P450, family 707, subfamily A, polypeptide 1
Glyma.01G153400	3.49421	3.26659	0.408565	0.375919	1	1	0.120144	up	no	NOTEST	K02986	GO:0019843,GO:0005622,GO:0003723	ATCG00380.1		chloroplast ribosomal protein S4
Glyma.01G153500	8.48262	11.1997	0.709676	0.922251	0.69445	0.998525	-0.377999	down	no	OK	K02706	GO:0045156,GO:0009772,GO:0019684	ATCG00270.1		photosystem II reaction center protein D
Glyma.01G153600	269.543	229.926	5.47986	4.67415	0.61655	0.998525	0.229435	up	no	OK			AT2G35610.1	XEG113	xyloglucanase 113
Glyma.01G153700	10.1454	8.93308	0.239167	0.220477	1	1	0.11739	up	no	NOTEST			AT4G19220.1		Tetratricopeptide repeat (TPR)-like superfamily protein
Glyma.01G153800	1	1	0.1	0.1	1	1	0	down	no	NOTEST			AT2G37960.1
Glyma.01G153900	4.32561	2.1333	0.202941	0.134938	1	1	0.588764	up	no	NOTEST			AT2G37960.1
Glyma.01G154000	34.2561	81.4641	1.7001	3.94716	0.10015	0.998525	-1.2152	down	no	OK
Glyma.01G154100	303.63	252.592	10.7972	8.952	0.54385	0.998525	0.270375	up	no	OK		GO:0005515	AT5G45360.1		F-box family protein
Glyma.01G154200	167.28	150.595	12.6147	11.2494	0.7432	0.998525	0.165258	up	no	OK		GO:0005515	AT2G35605.1		SWIB/MDM2 domain superfamily protein
Glyma.01G154300	714.343	631.113	15.9575	14.0665	0.63255	0.998525	0.181971	up	no	OK			AT4G19190.1		zinc knuckle (CCHC-type) family protein
Glyma.01G154400	120.722	121.129	2.58312	2.5848	0.98985	0.998525	-0.00093799	down	no	OK		GO:0005524,GO:0016887,GO:0016020	AT1G31770.1	ABCG14	ATP-binding cassette 14
Glyma.01G154500	59.1981	65.5979	2.53241	2.78513	0.83275	0.998525	-0.137234	down	no	OK		GO:0006891,GO:0017119	AT1G31780.1
Glyma.01G154600	20.9537	12.333	2.30112	1.33229	0.4089	0.998525	0.788428	up	no	OK		GO:0016020	AT4G19185.1		nodulin MtN21 /EamA-like transporter family protein
Glyma.01G154700	277.857	350.055	4.67944	5.86114	0.4426	0.998525	-0.324845	down	no	OK		GO:0016787	AT4G19180.1		GDA1/CD39 nucleoside phosphatase family protein
Glyma.01G154800	1	1	0.1	0.1	1	1	0	down	no	NOTEST			AT1G79660.1
Glyma.01G154900	1064.36	1171.7	23.7041	26.011	0.72045	0.998525	-0.133985	down	no	OK	K09840		AT4G19170.1	CCD4,NCED4	nine-cis-epoxycarotenoid dioxygenase 4
Glyma.01G155000	42.5701	31.599	1.34391	1.01204	0.58615	0.998525	0.40917	up	no	OK			AT1G31790.1		Tetratricopeptide repeat (TPR)-like superfamily protein
Glyma.01G155100	1.8314	1	0.293971	0.1	1	1	1.55567	up	no	NOTEST			AT3G45880.1		2-oxoglutarate (2OG) and Fe(II)-dependent oxygenase superfamily protein
Glyma.01G155200	191.391	165.328	4.07223	3.51908	0.6659	0.998525	0.210621	up	no	OK			AT3G45890.1	RUS1	Protein of unknown function, DUF647
Glyma.01G155300	1219.84	1016.43	13.4097	11.1727	0.48045	0.998525	0.263299	up	no	OK		GO:0003777,GO:0005524,GO:0008017,GO:0007018,GO:0005856	AT5G65930.2	KCBP,PKCBP,ZWI	kinesin-like calmodulin-binding protein (ZWICHEL)
Glyma.01G155400	23.4479	16.8662	0.998079	0.731441	0.60035	0.998525	0.448413	up	no	OK		GO:0016491,GO:0016706,GO:0055114	AT1G14130.1		2-oxoglutarate (2OG) and Fe(II)-dependent oxygenase superfamily protein
Glyma.01G155500	1	1	0.1	0.1	1	1	0	down	no	NOTEST		GO:0016491,GO:0016706,GO:0055114	AT1G14130.1		2-oxoglutarate (2OG) and Fe(II)-dependent oxygenase superfamily protein
Glyma.01G155600	60.861	62.198	1.28855	1.30625	0.9758	0.998525	-0.0196825	down	no	OK		GO:0004672,GO:0005524,GO:0006468,GO:0030246	AT5G06740.1		Concanavalin A-like lectin protein kinase family protein
Glyma.01G155700	2.6628	2.1333	0.202635	0.169389	1	1	0.258543	up	no	NOTEST		GO:0046983	AT1G19260.1		TTF-type zinc finger protein with HAT dimerisation domain
Glyma.01G155800	144.833	151.728	7.15375	7.44458	0.91165	0.998525	-0.0574908	down	no	OK			AT3G51500.1
Glyma.01G155900	168.943	180.061	2.79901	2.97161	0.8561	0.998525	-0.0863281	down	no	OK		GO:0004252,GO:0006508,GO:0042802,GO:0043086	AT2G04160.1	AIR3	Subtilisin-like serine endopeptidase family protein
Glyma.01G156000	230.467	243.525	6.87352	7.23132	0.8738	0.998525	-0.0732099	down	no	OK	K14457	GO:0016747	AT3G51520.1		diacylglycerol acyltransferase family
Glyma.01G156100	1	1	0.1	0.1	1	1	0	down	no	NOTEST			AT4G38170.1	FRS9	FAR1-related sequence 9
Glyma.01G156200	370.143	384.054	12.1805	12.6904	0.8854	0.998525	-0.0591642	down	no	OK		GO:0055085,GO:0016021	AT1G76520.1		Auxin efflux carrier family protein
Glyma.01G156300	1.8314	1	0.147186	0.1	1	1	0.55764	down	no	NOTEST
Glyma.01G156400	500.673	458.852	10.9138	9.98065	0.7451	0.998525	0.128948	up	no	OK		GO:0003677,GO:0005622	AT2G17410.1		ARID/BRIGHT DNA-binding domain-containing protein
Glyma.01G156500	28.4363	21.3993	1.90275	1.4289	0.6292	0.998525	0.413181	up	no	OK
Glyma.01G156600	277.857	347.789	9.0952	11.3194	0.46235	0.998525	-0.31562	down	no	OK	K00384	GO:0016491,GO:0050660,GO:0055114	AT2G17420.1	ATNTRA,NTR2,NTRA	NADPH-dependent thioredoxin reductase A
Glyma.01G156700	549.725	597.114	13.1326	14.2141	0.76905	0.998525	-0.11417	down	no	OK		GO:0004420,GO:0050662,GO:0015936,GO:0055114	AT1G76490.1	HMG1,HMGR1	hydroxy methylglutaryl CoA reductase 1
Glyma.01G156800	257.072	252.592	5.0349	4.98377	0.97425	0.998525	0.0147256	up	no	OK		GO:0005524	AT4G36280.1		Histidine kinase-, DNA gyrase B-, and HSP90-like ATPase family protein
Glyma.01G156900	1	1	0.1	0.1	1	1	0	down	no	NOTEST
Glyma.01G157000	1855.86	1982	34.9377	37.1966	0.8154	0.998525	-0.0903861	down	no	OK		GO:0005515	AT4G35470.1	PIRL4	plant intracellular ras group-related LRR 4
Glyma.01G157100	87.4658	53.1316	2.9113	1.78777	0.28405	0.998525	0.703502	up	no	OK			AT2G17270.1	PHT3;3	phosphate transporter 3;3
Glyma.01G157200	1	1	0.1	0.1	1	1	0	down	no	NOTEST		GO:0004252,GO:0006508,GO:0042802,GO:0043086	AT5G67360.1	ARA12	Subtilase family protein
Glyma.01G157300	263.723	226.526	4.87291	4.06772	0.55065	0.998525	0.260563	up	no	OK		GO:0022857,GO:0055085,GO:0016021	AT3G51490.2	TMT3	tonoplast monosaccharide transporter3
Glyma.01G157400	360.166	474.718	11.8612	15.5458	0.3363	0.998525	-0.390275	down	no	OK		GO:0046872,GO:0008270,GO:0004842,GO:0005680,GO:0005515	AT1G76410.1	ATL8	RING/U-box superfamily protein
Glyma.01G157500	131.53	131.329	2.78783	2.77645	0.9923	0.998525	0.00590117	up	no	OK	K08472	GO:0006952,GO:0016021	AT2G17480.1	ATMLO8,MLO8	Seven transmembrane MLO family protein
Glyma.01G157600	194.717	328.523	11.6524	19.4801	0.10835	0.998525	-0.741374	down	no	OK			AT1G42960.1
Glyma.01G157700	2.6628	10.0664	0.140489	0.320111	1	1	-1.18812	down	no	NOTEST	K07088	GO:0055085,GO:0016021	AT5G65980.1		Auxin efflux carrier family protein
Glyma.01G157800	372.637	344.389	5.54895	5.1251	0.78135	0.998525	0.114635	up	no	OK		GO:0004672,GO:0005524,GO:0006468,GO:0004540,GO:0006397	AT2G17520.1	ATIRE1-2,IRE1-2,IRE1A	Endoribonuclease/protein kinase IRE1-like
Glyma.01G157900	624.552	509.85	8.12676	6.65246	0.4442	0.998525	0.288792	up	no	OK	K05387	GO:0004970,GO:0005234,GO:0016020,GO:0005215,GO:0006810	AT3G51480.1	ATGLR3.6,GLR3.6	glutamate receptor 3.6
Glyma.01G158000	53.3783	159.662	1.34531	3.86048	0.0217	0.566834	-1.52084	down	no	OK		GO:0003824	AT3G51470.1		Protein phosphatase 2C family protein
Glyma.01G158100	69.175	48.5985	1.62291	1.16015	0.46525	0.998525	0.484272	up	no	OK			AT2G17525.1		Pentatricopeptide repeat (PPR) superfamily protein
Glyma.01G158200	203.862	219.726	5.16764	5.54605	0.82605	0.998525	-0.101955	down	no	OK		GO:0004672,GO:0005524,GO:0006468	AT4G35500.1		Protein kinase superfamily protein
Glyma.01G158300	300.305	297.924	8.62101	8.85038	0.93085	0.998525	-0.0378825	down	no	OK			AT4G35510.1
Glyma.01G158400	267.88	274.125	3.20583	3.26744	0.94965	0.998525	-0.0274628	down	no	OK	K08739	GO:0005524,GO:0030983,GO:0006298	AT4G35520.1	ATMLH3,MLH3	MUTL protein homolog 3
Glyma.01G158500	203.862	216.326	7.01979	7.41217	0.86775	0.998525	-0.0784681	down	no	OK	K03858	GO:0017176	AT4G35530.1		phosphatidylinositolglycan-related
Glyma.01G158600	518.964	484.918	6.74862	6.40096	0.84155	0.998525	0.0763042	up	no	OK			AT2G17550.1
Glyma.01G158700	1	3.26659	0.1	0.154683	1	1	-0.629315	up	no	NOTEST			AT4G35560.2		Transducin/WD40 repeat-like superfamily protein
Glyma.01G158800	108.251	110.93	5.99781	6.05343	0.98415	0.998525	-0.013317	down	no	OK	K06928	GO:0005524,GO:0016740,GO:0019204	AT5G66005.3		Expressed protein
Glyma.01G158900	11.8082	84.864	0.686545	4.61892	0.10675	0.998525	-2.75013	down	no	OK			AT4G16444.1
Glyma.01G159000	240.444	235.592	5.19777	5.08054	0.9429	0.998525	0.032911	up	no	OK			AT3G06540.1	AthREP,REP	Rab escort protein
Glyma.01G159100	52.5469	41.7987	1.21769	0.982119	0.6494	0.998525	0.310177	up	no	OK			AT4G13650.1		Pentatricopeptide repeat (PPR) superfamily protein
Glyma.01G159200	96.6112	117.73	2.96474	3.58378	0.62445	0.998525	-0.273576	down	no	OK			AT4G35590.1		RWP-RK domain-containing protein
Glyma.01G159300	1	1	0.1	0.1	1	1	0	down	no	NOTEST		GO:0004672,GO:0005524,GO:0006468	AT2G17220.2		Protein kinase superfamily protein
Glyma.01G159400	472.405	1144.5	9.53977	22.9363	0.0009	0.081669	-1.26561	down	no	OK		GO:0042578	AT3G51460.1	RHD4	Phosphoinositide phosphatase family protein
Glyma.01G159500	1354.52	1427.82	30.2471	31.7869	0.8488	0.998525	-0.0716355	down	no	OK		GO:0005515	AT2G17200.1	DSK2	ubiquitin family protein
Glyma.01G159600	91.6228	87.1305	1.69643	1.61256	0.89795	0.998525	0.0731491	up	no	OK		GO:0003723,GO:0016779,GO:0006396	AT2G17580.1		Polynucleotide adenylyltransferase family protein
Glyma.01G159700	583.813	488.318	15.2195	12.6992	0.50235	0.998525	0.261183	up	no	OK	K05868	GO:0005634	AT1G20610.1	CYCB2;3	Cyclin B2;3
Glyma.01G159800	452.451	712.71	11.2319	17.5927	0.09735	0.998525	-0.647375	down	no	OK	K00831	GO:0008152	AT4G35630.1	PSAT	phosphoserine aminotransferase
Glyma.01G159900	770.878	764.842	13.895	13.7547	0.96805	0.998525	0.0146412	up	no	OK		GO:0005515,GO:0000042	AT5G66030.1	ATGRIP,GRIP	Golgi-localized GRIP domain-containing protein
Glyma.01G160000	51.7155	62.198	1.60383	1.90761	0.70675	0.998525	-0.250245	down	no	OK		GO:0009001,GO:0006535,GO:0005737	AT4G35640.1	ATSERAT3;2,SERAT3;2	serine acetyltransferase 3;2
Glyma.01G160100	79.1518	50.8651	4.00369	2.57452	0.34905	0.998525	0.637027	up	no	OK		GO:0004568,GO:0006032,GO:0016998	AT3G12500.1	ATHCHIB,B-CHI,CHI-B,HCHIB,PR-3,PR3	basic chitinase
Glyma.01G160200	1	1	0.1	0.1	1	1	0	down	no	NOTEST			AT4G35680.1		Arabidopsis protein of unknown function (DUF241)
Glyma.01G160300	632.866	591.448	11.2135	10.4743	0.80025	0.998525	0.0983828	up	no	OK		GO:0003677,GO:0008168,GO:0006306	AT1G80740.1	CMT1,DMT4	chromomethylase 1
Glyma.01G160400	2.6628	1	0.186156	0.1	1	1	0.896512	down	no	NOTEST			AT4G35680.1		Arabidopsis protein of unknown function (DUF241)
Glyma.01G160500	1	1	0.1	0.1	1	1	0	down	no	NOTEST			AT4G35690.1		Arabidopsis protein of unknown function (DUF241)
Glyma.01G160600	12.6396	5.53319	1.13688	0.49915	0.27685	0.998525	1.18753	up	no	OK			AT3G43660.1		Vacuolar iron transporter (VIT) family protein
Glyma.01G160700	1	1	0.1	0.1	1	1	0	down	no	NOTEST			AT4G35690.1		Arabidopsis protein of unknown function (DUF241)
Glyma.01G160800	1	2.1333	0.1	0.174785	1	1	-0.805581	up	no	NOTEST			AT4G35690.1		Arabidopsis protein of unknown function (DUF241)
Glyma.01G160900	1	2.1333	0.1	0.157998	1	1	-0.659906	up	no	NOTEST			AT4G35690.1		Arabidopsis protein of unknown function (DUF241)
Glyma.01G161000	1	1	0.1	0.1	1	1	0	down	no	NOTEST			AT4G35690.1		Arabidopsis protein of unknown function (DUF241)
Glyma.01G161100	30.9305	24.7992	0.671148	0.553012	0.6995	0.998525	0.27932	up	no	OK			AT1G47670.1		Transmembrane amino acid transporter family protein
Glyma.01G161200	454.946	515.517	20.79	23.4111	0.66745	0.998525	-0.171303	down	no	OK			AT4G35750.1		SEC14 cytosolic factor family protein / phosphoglyceride transfer family protein
Glyma.01G161300	22.6165	14.5996	7.87393	4.76965	0.46365	0.998525	0.7232	up	no	OK
Glyma.01G161400	80.8146	80.3308	2.66772	2.64141	0.9815	0.998525	0.014299	up	no	OK			AT4G35760.1		NAD(P)H dehydrogenase (quinone)s
Glyma.01G161500	282.014	255.992	15.5145	13.9869	0.7374	0.998525	0.149541	up	no	OK			AT4G35770.1	ATSEN1,DIN1,SEN1	Rhodanese/Cell cycle control phosphatase superfamily protein
Glyma.01G161600	751.756	564.248	16.0929	12.0599	0.2686	0.998525	0.416206	up	no	OK		GO:0004672,GO:0005524,GO:0006468,GO:0016597,GO:0008152	AT4G35780.1		ACT-like protein tyrosine kinase family protein
Glyma.01G161700	185.571	153.995	6.6102	5.4116	0.5721	0.998525	0.288639	up	no	OK		GO:0004518	AT5G66050.1		Wound-responsive family protein
Glyma.01G161800	114.071	110.93	2.37615	2.30708	0.93855	0.998525	0.0425579	up	no	OK		GO:0005515	AT5G66055.2	AKRP,EMB16,EMB2036	ankyrin repeat protein
Glyma.01G161900	255.409	240.126	7.90124	7.40314	0.83675	0.998525	0.0939418	up	no	OK		GO:0005515	AT5G66055.1	AKRP,EMB16,EMB2036	ankyrin repeat protein
Glyma.01G162000	514.806	565.382	24.4887	26.7232	0.74455	0.998525	-0.125977	down	no	OK		GO:0003676	AT4G35785.2		RNA-binding (RRM/RBD/RNP motifs) family protein
Glyma.01G162100	1064.36	1116.16	16.9972	17.9154	0.8419	0.998525	-0.0759031	down	no	OK		GO:0005515,GO:0003824,GO:0008152	AT4G35790.2	ATPLDDELTA,PLDDELTA	phospholipase D delta
Glyma.01G162200	1932.35	1831.27	15.1807	14.3783	0.8374	0.998525	0.0783452	up	no	OK	K03006	GO:0003677,GO:0003899,GO:0006351,GO:0006366,GO:0005665	AT4G35800.1	NRPB1,RNA_POL_II_LS,RNA_POL_II_LSRNA_POL_II_LS,RPB1	RNA polymerase II large subunit
Glyma.01G162300	98.274	108.663	3.73168	4.09992	0.81325	0.998525	-0.13577	down	no	OK			AT2G17705.1
Glyma.01G162400	1	1	0.1	0.1	1	1	0	down	no	NOTEST			AT4G35000.1	APX3	ascorbate peroxidase 3
Glyma.01G162500	59.1981	55.3982	3.35468	3.11997	0.8771	0.998525	0.104643	up	no	OK			AT2G17710.1
Glyma.01G162600	1	1	0.1	0.1	1	1	0	down	no	NOTEST		GO:0003682	AT5G59570.1		Homeodomain-like superfamily protein
Glyma.01G162700	437.486	547.249	18.7032	22.3035	0.52935	0.998525	-0.253985	down	no	OK	K00472	GO:0016491,GO:0016706,GO:0055114	AT5G66060.1		2-oxoglutarate (2OG) and Fe(II)-dependent oxygenase superfamily protein
Glyma.01G162800	2678.11	3143.63	38.4921	45.0832	0.56855	0.998525	-0.228028	down	no	OK		GO:0008152	AT4G35830.1	ACO1	aconitase 1
Glyma.01G162900	224.647	160.795	11.9673	8.22193	0.26815	0.998525	0.541549	up	no	OK		GO:0046872,GO:0008270,GO:0005515	AT4G35840.1		RING/U-box superfamily protein
Glyma.01G163000	828.245	709.31	19.68	16.9164	0.5609	0.998525	0.218308	up	no	OK		GO:0004190,GO:0006508	AT2G17760.1		Eukaryotic aspartyl protease family protein
Glyma.01G163100	573.836	431.653	18.7708	14.1099	0.29525	0.998525	0.411782	up	no	OK		GO:0004601,GO:0020037,GO:0006979,GO:0055114	AT5G42180.1		Peroxidase superfamily protein
Glyma.01G163200	89.96	74.6643	4.01137	3.31014	0.64905	0.998525	0.277203	up	no	OK			AT1G63855.3		Putative methyltransferase family protein
Glyma.01G163300	479.888	575.581	9.42033	11.5164	0.46215	0.998525	-0.28984	down	no	OK			AT4G35890.1		winged-helix DNA-binding transcription factor family protein
Glyma.01G163400	25.1107	56.5315	30.6002	60.0794	0.2392	0.998525	-0.973329	down	no	OK
Glyma.01G163500	4.32561	3.26659	0.528784	0.38737	1	1	0.448966	up	no	NOTEST		GO:0003700,GO:0043565,GO:0006355	AT4G35900.1	atbzip14,FD,FD-1	Basic-leucine zipper (bZIP) transcription factor family protein
Glyma.01G163600	6.81981	7.79978	0.456821	0.51357	1	1	-0.168932	down	no	NOTEST		GO:0046872,GO:0008270,GO:0005515	AT3G51325.1		RING/U-box superfamily protein
Glyma.01G163700	119.89	53.1316	3.84337	1.73464	0.0745	0.998525	1.14774	up	no	OK			AT4G35905.1
Glyma.01G163800	111.576	119.996	2.38105	2.5481	0.85895	0.998525	-0.097824	down	no	OK			AT3G51320.1		Pentatricopeptide repeat (PPR) superfamily protein
Glyma.01G163900	2412.9	3113.03	139.915	180.054	0.36235	0.998525	-0.363879	down	no	OK		GO:0006511	AT1G75950.1	ASK1,ATSKP1,SKP1,SKP1A,UIP1	S phase kinase-associated protein 1
Glyma.01G164000	1374.48	1264.63	34.2984	31.3596	0.7273	0.998525	0.129234	up	no	OK			AT4G35920.1	MCA1	PLAC8 family protein
Glyma.01G164100	1174.11	1323.56	19.1399	21.5198	0.6514	0.998525	-0.169081	down	no	OK			AT2G17790.1	VPS35A,ZIP3	VPS35 homolog A
Glyma.01G164200	1104.27	1329.22	53.0514	64.4235	0.4489	0.998525	-0.280196	down	no	OK	K07975	GO:0005525,GO:0007264,GO:0005622	AT3G51300.1	ARAC11,ATRAC11,ATROP1,ROP1,ROP1AT	RHO-related protein from plants 1
Glyma.01G164300	1291.34	1186.43	39.2739	35.9459	0.73725	0.998525	0.127744	up	no	OK	K01735	GO:0016491,GO:0046872,GO:0055114,GO:0003856,GO:0009073	AT5G66120.2		3-dehydroquinate synthase, putative
Glyma.01G164400	28.4363	27.0658	1.44264	1.36742	0.9232	0.998525	0.0772549	up	no	OK			AT2G24960.1
Glyma.01G164500	91.6228	75.7976	1.86497	1.55278	0.65465	0.998525	0.264299	up	no	OK			AT3G51290.2		Protein of unknown function (DUF630) ;Protein of unknown function (DUF632)
Glyma.01G164600	8.48262	10.0664	0.494393	0.574581	1	1	-0.216852	down	no	NOTEST		GO:0004601,GO:0020037,GO:0006979,GO:0055114	AT4G35000.1	APX3	ascorbate peroxidase 3
[truncated: 54,046 more rows]
