# Supplementary material for: Comparative Transcriptome Analysis between the Cytoplasmic Male Sterile Line NJCMS1A and Its Maintainer NJCMS1B in Soybean (Glycine max (L.) Merr.)
Source: PLoS One. 2015 May 18;10(5):e0126771. doi: 10.1371/journal.pone.0126771 (PMC4436259; doi:10.1371/journal.pone.0126771)
Supplement: S2 Table — (XLS) [file pone.0126771.s002.xls]

## Sheet: Table S2
S2 Table Number of differentially expressed genes between NJCMS1A and NJCMS1B.
Gene Id	1A Count	1B Count	1A Fpkm	1B Fpkm	P Value	FDR	Log2FC	Regulation	Significant(FDR≤0.05, |Log2FC|≥1)
Glyma.01G027000	1	182.327	0.1	6.01647	5e-05	0.00883355	-5.91085	down	yes
Glyma.01G040900	525.615	93.9303	5.59497	1.08362	5e-05	0.00883355	2.36827	up	yes
Glyma.01G061800	1097.62	337.589	20.062	6.21237	5e-05	0.00883355	1.69125	up	yes
Glyma.01G066100	1	112.063	0.1	4.09977	5e-05	0.00883355	-5.35747	down	yes
Glyma.01G066300	1	117.73	0.1	4.16642	5e-05	0.00883355	-5.38074	down	yes
Glyma.01G080800	1	14.5996	0.1	1.21597	0.00035	0.0416974	-3.60404	down	yes
Glyma.01G091000	332.729	1300.89	4.52751	17.4189	5e-05	0.00883355	-1.94386	down	yes
Glyma.01G097400	684.413	4713.25	14.5376	97.8888	5e-05	0.00883355	-2.75135	down	yes
Glyma.01G111400	263.723	5492.96	6.10938	125.343	5e-05	0.00883355	-4.35871	down	yes
Glyma.01G118000	45.0643	993.768	1.19301	23.3168	5e-05	0.00883355	-4.28869	down	yes
Glyma.01G123100	55.8725	473.585	3.35121	27.8843	0.0001	0.0159718	-3.0567	down	yes
Glyma.01G134100	1	27.0658	0.1	1.04466	5e-05	0.00883355	-3.38496	down	yes
Glyma.01G142400	1855.86	478.118	62.5342	16.0889	5e-05	0.00883355	1.95858	up	yes
Glyma.01G172000	1044.41	340.989	23.4193	7.6762	5e-05	0.00883355	1.60923	up	yes
Glyma.01G177000	27.6049	1045.9	0.757795	25.851	5e-05	0.00883355	-5.09227	down	yes
Glyma.01G184500	415.038	1686.21	4.00523	16.0714	5e-05	0.00883355	-2.00454	down	yes
Glyma.01G197500	808.291	2312.93	24.6089	70.0097	5e-05	0.00883355	-1.50837	down	yes
Glyma.01G236200	55.0411	708.177	3.84415	48.6533	5e-05	0.00883355	-3.6618	down	yes
Glyma.02G008300	2232.48	32227.4	53.2094	764.698	5e-05	0.00883355	-3.84514	down	yes
Glyma.02G020500	100.768	540.449	1.63151	8.38529	5e-05	0.00883355	-2.36165	down	yes
Glyma.02G035000	535.592	1377.96	24.1797	61.8283	0.0002	0.0278743	-1.35447	down	yes
Glyma.02G042800	489.864	2416.06	24.4393	119.557	5e-05	0.00883355	-2.29042	down	yes
Glyma.02G052000	316.101	2267.59	4.46316	31.4281	5e-05	0.00883355	-2.81592	down	yes
Glyma.02G056000	918.037	5013.57	106.646	573.723	5e-05	0.00883355	-2.42752	down	yes
Glyma.02G057700	1	83.7307	0.1	1.80201	5e-05	0.00883355	-4.17154	down	yes
Glyma.02G061300	1	122.263	0.1	7.61497	5e-05	0.00883355	-6.25077	down	yes
Glyma.02G084700	1	23.6659	0.1	1.80638	5e-05	0.00883355	-4.17503	down	yes
Glyma.02G088800	312.776	994.901	8.56687	26.9953	5e-05	0.00883355	-1.65587	down	yes
Glyma.02G094700	60.0295	734.243	3.38513	40.6103	5e-05	0.00883355	-3.58456	down	yes
Glyma.02G111900	194.717	831.706	4.25026	17.563	5e-05	0.00883355	-2.04692	down	yes
Glyma.02G130700	243.769	880.438	3.29509	11.6565	5e-05	0.00883355	-1.82274	down	yes
Glyma.02G154400	119.89	980.168	11.7063	94.4767	5e-05	0.00883355	-3.01267	down	yes
Glyma.02G157100	1	23.6659	0.1	8.24895	5e-05	0.00883355	-6.36614	down	yes
Glyma.02G160200	1	29.3324	0.1	2.9633	5e-05	0.00883355	-4.88913	down	yes
Glyma.02G180200	80.8146	3105.1	5.03314	190.41	5e-05	0.00883355	-5.24151	down	yes
Glyma.02G182900	57.5353	444.119	1.45378	10.5927	0.0001	0.0159718	-2.86519	down	yes
Glyma.02G190900	440.812	21.3993	29.8519	1.46779	0.00025	0.0327104	4.34611	up	yes
Glyma.02G204400	1	39.5321	0.1	35.7985	5e-05	0.00883355	-8.48376	down	yes
Glyma.02G213200	1	17.9995	0.1	1.78091	0.0003	0.0373643	-4.15454	down	yes
Glyma.02G215800	155.641	643.579	1.06632	4.11205	0.0001	0.0159718	-1.94722	down	yes
Glyma.02G241400	706.86	2887.51	19.8182	80.4395	5e-05	0.00883355	-2.02108	down	yes
Glyma.02G286100	1	107.53	0.1	1.62867	5e-05	0.00883355	-4.02562	down	yes
Glyma.03G002800	180.583	761.442	3.35476	13.8495	0.00025	0.0327104	-2.04555	down	yes
Glyma.03G013900	35.9189	524.583	2.1219	30.1878	0.00025	0.0327104	-3.83054	down	yes
Glyma.03G021400	133.193	1281.63	0.808141	6.95533	5e-05	0.00883355	-3.10544	down	yes
Glyma.03G033700	1	28.1991	0.1	1.35337	5e-05	0.00883355	-3.75848	down	yes
Glyma.03G056000	24.2793	1	1.79756	0.1	5e-05	0.00883355	4.16797	up	yes
Glyma.03G133600	35.0875	1195.49	1.54886	51.1637	5e-05	0.00883355	-5.04584	down	yes
Glyma.03G137400	60.861	590.314	0.996774	8.40825	5e-05	0.00883355	-3.07647	down	yes
Glyma.03G193400	60.0295	1139.96	1.35499	24.2473	5e-05	0.00883355	-4.16147	down	yes
Glyma.03G215700	118.228	556.315	9.06201	42.1312	0.0001	0.0159718	-2.21699	down	yes
Glyma.03G216500	52.5469	498.517	2.42628	22.4202	5e-05	0.00883355	-3.20798	down	yes
Glyma.03G223400	54.2097	4773.31	1.50992	126.115	5e-05	0.00883355	-6.38412	down	yes
Glyma.03G247700	1	42.932	0.1	2.08619	5e-05	0.00883355	-4.3828	down	yes
Glyma.03G249200	278.688	930.303	2.91627	9.51228	5e-05	0.00883355	-1.70567	down	yes
Glyma.04G000300	612.081	1710.01	11.1175	30.9213	0.0001	0.0159718	-1.47577	down	yes
Glyma.04G003900	196.379	11267.1	3.65371	204.527	5e-05	0.00883355	-5.80679	down	yes
Glyma.04G005300	231.298	1942.34	18.0659	150.009	5e-05	0.00883355	-3.05371	down	yes
Glyma.04G013300	1	41.7987	0.1	0.963379	5e-05	0.00883355	-3.2681	down	yes
Glyma.04G022800	22.6165	1474.29	1.00595	61.507	5e-05	0.00883355	-5.93412	down	yes
Glyma.04G046500	1	37.2655	0.1	1.04187	5e-05	0.00883355	-3.3811	down	yes
Glyma.04G053100	62.5238	352.322	1.02823	5.38972	5e-05	0.00883355	-2.39005	down	yes
Glyma.04G089200	208.019	1056.1	5.253	25.99	5e-05	0.00883355	-2.30674	down	yes
Glyma.04G092200	99.1054	543.849	1.46174	7.62124	0.00015	0.0219977	-2.38234	down	yes
Glyma.04G103700	1	56.5315	0.1	2.97723	5e-05	0.00883355	-4.8959	down	yes
Glyma.04G123800	2098.63	481.518	42.6248	9.81555	5e-05	0.00883355	2.11855	up	yes
Glyma.04G157700	1	190.261	0.1	7.18892	5e-05	0.00883355	-6.1677	down	yes
Glyma.04G174200	1	42.932	0.1	3.42768	5e-05	0.00883355	-5.09916	down	yes
Glyma.04G199600	38.4131	4440.12	1.46674	161.49	5e-05	0.00883355	-6.78269	down	yes
Glyma.04G213100	56.7039	532.516	0.521684	4.11963	0.0001	0.0159718	-2.98127	down	yes
Glyma.04G231300	1	15.7329	0.1	0.957378	0.00015	0.0219977	-3.25909	down	yes
Glyma.04G238500	715.174	2014.87	82.0375	227.719	0.0002	0.0278743	-1.4729	down	yes
Glyma.04G255200	133.193	1003.97	5.49225	40.7936	5e-05	0.00883355	-2.89287	down	yes
Glyma.05G037300	1	67.8645	0.1	1.37381	5e-05	0.00883355	-3.78011	down	yes
Glyma.05G041400	136.519	648.112	3.61966	16.8495	0.0001	0.0159718	-2.21878	down	yes
Glyma.05G073100	1413.55	4856.04	56.6618	193.489	0.0002	0.0278743	-1.7718	down	yes
Glyma.05G090100	557.208	3884.81	10.1896	70.2673	5e-05	0.00883355	-2.78576	down	yes
Glyma.05G105200	51.7155	489.451	0.913336	7.91691	5e-05	0.00883355	-3.11572	down	yes
Glyma.05G107600	16.7966	331.923	0.497753	8.95108	0.00035	0.0416974	-4.16856	down	yes
Glyma.05G110500	74.1634	717.244	2.70827	25.5149	5e-05	0.00883355	-3.2359	down	yes
Glyma.05G121800	1	19.1327	0.1	0.992096	0.0003	0.0373643	-3.31048	down	yes
Glyma.05G126100	813.28	2277.79	20.8205	57.9849	0.0002	0.0278743	-1.47767	down	yes
Glyma.05G138000	30.0991	617.513	2.73836	55.3397	5e-05	0.00883355	-4.33693	down	yes
Glyma.05G163300	41.7387	379.521	1.64488	14.3829	0.00025	0.0327104	-3.1283	down	yes
Glyma.05G167000	1	14.5996	0.1	7.14067	0.00035	0.0416974	-6.15799	down	yes
Glyma.05G192400	1	29.3324	0.1	0.658077	5e-05	0.00883355	-2.71826	down	yes
Glyma.05G198900	1	33.8656	0.1	2.00777	5e-05	0.00883355	-4.32752	down	yes
Glyma.05G199500	59.1981	339.856	2.2483	12.5479	0.0004	0.0458493	-2.48054	down	yes
Glyma.05G201400	101.6	508.717	3.75461	18.4568	0.0001	0.0159718	-2.29742	down	yes
Glyma.05G202200	56.7039	667.378	2.49098	28.5418	5e-05	0.00883355	-3.51829	down	yes
Glyma.05G204500	44.2329	404.454	1.06583	9.17733	0.0001	0.0159718	-3.1061	down	yes
Glyma.05G204900	1	97.3302	0.1	10.961	5e-05	0.00883355	-6.77624	down	yes
Glyma.05G205800	23.4479	692.311	1.03907	28.8617	0.0001	0.0159718	-4.79579	down	yes
Glyma.05G214500	1	64.4646	0.1	6.65843	5e-05	0.00883355	-6.05711	down	yes
Glyma.05G220100	83.3088	869.105	1.88638	18.8115	5e-05	0.00883355	-3.31792	down	yes
Glyma.05G225600	37.5817	481.518	3.44993	43.5795	0.0001	0.0159718	-3.65901	down	yes
Glyma.05G246400	1	33.8656	0.1	2.18759	5e-05	0.00883355	-4.45127	down	yes
Glyma.06G000200	454.114	1194.36	7.62476	19.874	0.0002	0.0278743	-1.38212	down	yes
Glyma.06G005100	572.173	2249.46	39.3759	153.327	5e-05	0.00883355	-1.96123	down	yes
Glyma.06G005400	18.4594	276.391	0.535435	6.88455	0.00035	0.0416974	-3.68458	down	yes
Glyma.06G009600	1	102.997	0.1	11.2968	5e-05	0.00883355	-6.81977	down	yes
Glyma.06G032900	1	55.3982	0.1	1.60401	5e-05	0.00883355	-4.00361	down	yes
Glyma.06G036000	73.332	563.115	2.6607	19.9079	5e-05	0.00883355	-2.90346	down	yes
Glyma.06G047200	26.7735	984.702	0.734572	24.5996	0.00035	0.0416974	-5.06559	down	yes
Glyma.06G071200	175.594	780.708	3.55694	15.498	5e-05	0.00883355	-2.12337	down	yes
Glyma.06G093700	1	44.0653	0.1	3.84871	5e-05	0.00883355	-5.2663	down	yes
Glyma.06G094000	171.437	801.107	2.33027	10.5215	5e-05	0.00883355	-2.17477	down	yes
Glyma.06G125300	607.092	4717.78	67.1203	510.454	5e-05	0.00883355	-2.92696	down	yes
Glyma.06G126500	128.205	478.118	4.19611	15.2634	0.0004	0.0458493	-1.86295	down	yes
Glyma.06G178500	1	42.932	0.1	0.744498	5e-05	0.00883355	-2.89627	down	yes
Glyma.06G193500	1662.14	37.2655	56.4275	1.32427	5e-05	0.00883355	5.41313	up	yes
Glyma.06G223900	1	36.1322	0.1	1.01804	5e-05	0.00883355	-3.34772	down	yes
Glyma.06G257800	1	24.7992	0.1	51.8529	5e-05	0.00883355	-9.01828	down	yes
Glyma.06G258700	1	19.1327	0.1	1.03738	0.0003	0.0373643	-3.37487	down	yes
Glyma.06G269700	592.958	1849.41	23.0999	71.553	5e-05	0.00883355	-1.63113	down	yes
Glyma.06G269900	1	75.7976	0.1	2.19071	5e-05	0.00883355	-4.45333	down	yes
Glyma.06G293300	1	23.6659	0.1	1.7218	5e-05	0.00883355	-4.10585	down	yes
Glyma.06G298300	87.4658	863.439	2.65635	25.5739	5e-05	0.00883355	-3.26716	down	yes
Glyma.06G310300	1	84.864	0.1	8.04943	5e-05	0.00883355	-6.33081	down	yes
Glyma.07G024200	54.2097	3796.41	1.33622	88.01	5e-05	0.00883355	-6.04144	down	yes
Glyma.07G024300	64.1866	3015.57	1.64559	73.602	5e-05	0.00883355	-5.48307	down	yes
Glyma.07G024500	30.0991	2123.66	0.779848	49.5404	5e-05	0.00883355	-5.98927	down	yes
Glyma.07G025900	878.961	2464.79	13.0016	36.2354	0.0002	0.0278743	-1.47871	down	yes
Glyma.07G032400	48.3899	362.522	3.88062	28.6417	0.00025	0.0327104	-2.88376	down	yes
Glyma.07G041200	1	46.3319	0.1	1.09803	5e-05	0.00883355	-3.45685	down	yes
Glyma.07G048300	288.665	1168.3	16.8199	67.4322	5e-05	0.00883355	-2.00327	down	yes
Glyma.07G055600	161.461	879.305	3.89728	20.8205	5e-05	0.00883355	-2.41747	down	yes
Glyma.07G082400	77.489	455.452	3.25373	18.7366	5e-05	0.00883355	-2.52569	down	yes
Glyma.07G088200	88.2972	525.716	2.30966	13.3375	5e-05	0.00883355	-2.52974	down	yes
Glyma.07G108300	131.53	666.245	3.2343	16.0236	5e-05	0.00883355	-2.30867	down	yes
Glyma.07G112800	1	84.864	0.1	6.04498	5e-05	0.00883355	-5.91767	down	yes
Glyma.07G115400	7846.11	1893.61	268.703	64.6091	5e-05	0.00883355	2.0562	up	yes
Glyma.07G125700	108.251	896.304	4.84209	39.457	5e-05	0.00883355	-3.02658	down	yes
Glyma.07G130500	1	79.1975	0.1	1.35626	5e-05	0.00883355	-3.76156	down	yes
Glyma.07G148000	70.8378	1570.62	4.48751	97.9023	5e-05	0.00883355	-4.44736	down	yes
Glyma.07G156300	1	20.266	0.1	3.3406	0.00025	0.0327104	-5.06204	down	yes
Glyma.07G181700	275.363	1269.16	8.67374	39.5674	5e-05	0.00883355	-2.18959	down	yes
Glyma.07G184200	78.3204	605.047	1.82552	13.5408	5e-05	0.00883355	-2.89093	down	yes
Glyma.07G198100	117.396	1034.57	5.68277	49.3628	5e-05	0.00883355	-3.11876	down	yes
Glyma.07G212200	25.9421	523.45	0.765517	13.9991	0.0001	0.0159718	-4.19276	down	yes
Glyma.07G225300	2792.02	25878.7	71.9766	664.275	5e-05	0.00883355	-3.20618	down	yes
Glyma.07G225400	1367.83	14659.1	35.72	380.79	5e-05	0.00883355	-3.41419	down	yes
Glyma.07G226000	126.542	583.515	6.12141	27.8643	5e-05	0.00883355	-2.18648	down	yes
Glyma.07G227600	20.1222	419.186	0.583219	10.6367	0.00035	0.0416974	-4.18887	down	yes
Glyma.07G232400	1	153.995	0.1	3.55294	5e-05	0.00883355	-5.15094	down	yes
Glyma.07G250800	1	50.8651	0.1	2.07254	5e-05	0.00883355	-4.37333	down	yes
Glyma.07G260500	263.723	1058.37	3.38009	13.2795	5e-05	0.00883355	-1.97407	down	yes
Glyma.07G265200	55.8725	489.451	2.24475	19.094	0.0001	0.0159718	-3.08849	down	yes
Glyma.08G007000	89.1286	420.32	3.3143	15.3208	0.00015	0.0219977	-2.20872	down	yes
Glyma.08G013400	30.9305	277.524	1.88725	16.4836	0.00035	0.0416974	-3.12667	down	yes
Glyma.08G027500	32.5933	340.989	0.613861	5.61809	0.0002	0.0278743	-3.1941	down	yes
Glyma.08G032400	76.6576	602.781	7.99006	62.0088	5e-05	0.00883355	-2.95619	down	yes
Glyma.08G066300	45.0643	1	2.22013	0.1	5e-05	0.00883355	4.47257	up	yes
Glyma.08G068100	339.381	1219.29	10.7075	37.4638	5e-05	0.00883355	-1.80688	down	yes
Glyma.08G089500	44.2329	1	1.54671	0.1	5e-05	0.00883355	3.95113	up	yes
Glyma.08G092500	1	47.4652	0.1	2.16037	5e-05	0.00883355	-4.43321	down	yes
Glyma.08G182400	1	133.596	0.1	10.2875	5e-05	0.00883355	-6.68475	down	yes
Glyma.08G201200	62.5238	508.717	1.42275	10.985	5e-05	0.00883355	-2.94878	down	yes
Glyma.08G223600	1	45.1986	0.1	2.21986	5e-05	0.00883355	-4.4724	down	yes
Glyma.08G230600	30.9305	292.257	1.61652	14.7598	0.00025	0.0327104	-3.19071	down	yes
Glyma.08G235900	506.492	56.5315	7.06999	0.864311	5e-05	0.00883355	3.03209	up	yes
Glyma.08G249900	746.768	2229.06	23.4653	69.6211	0.0001	0.0159718	-1.569	down	yes
Glyma.08G255700	285.34	2783.24	34.8079	334.351	5e-05	0.00883355	-3.26388	down	yes
Glyma.08G255900	141.507	5390.96	4.17407	155.791	5e-05	0.00883355	-5.22201	down	yes
Glyma.08G266500	61.6924	608.447	1.50154	14.2174	5e-05	0.00883355	-3.24314	down	yes
Glyma.08G273100	154.809	1518.48	4.2467	40.7672	5e-05	0.00883355	-3.26299	down	yes
Glyma.08G292100	1	58.7981	0.1	3.45079	5e-05	0.00883355	-5.10885	down	yes
Glyma.08G296900	108.251	6446.06	3.4221	198.926	5e-05	0.00883355	-5.86121	down	yes
Glyma.08G308600	213.839	735.376	2.61672	8.77018	0.0001	0.0159718	-1.74485	down	yes
Glyma.09G021900	600.441	7854.75	38.2829	496.21	5e-05	0.00883355	-3.69618	down	yes
Glyma.09G040400	315.27	1155.83	25.0845	90.9594	5e-05	0.00883355	-1.85843	down	yes
Glyma.09G076100	1	563.115	0.1	12.4696	5e-05	0.00883355	-6.96227	down	yes
Glyma.09G097900	1	63.3313	0.1	3.43513	5e-05	0.00883355	-5.10229	down	yes
Glyma.09G225500	46.7271	515.517	0.81312	8.10754	5e-05	0.00883355	-3.31772	down	yes
Glyma.09G228300	197.211	714.977	2.3589	8.30732	0.0001	0.0159718	-1.81627	down	yes
Glyma.09G233400	110.745	517.783	4.599	20.3677	0.0003	0.0373643	-2.14689	down	yes
Glyma.09G250500	104.094	633.38	2.12029	12.4606	5e-05	0.00883355	-2.55504	down	yes
Glyma.09G252700	21.7851	463.385	2.08675	43.7487	0.0002	0.0278743	-4.38991	down	yes
Glyma.10G009000	36.7503	419.186	0.951743	10.0321	0.0001	0.0159718	-3.39791	down	yes
Glyma.10G012500	28.4363	1	1.17604	0.1	5e-05	0.00883355	3.55587	up	yes
Glyma.10G015100	1	68.9978	0.1	5.87637	5e-05	0.00883355	-5.87685	down	yes
Glyma.10G036800	130.699	1751.94	3.27591	42.8374	5e-05	0.00883355	-3.7089	down	yes
Glyma.10G038900	1	16.8662	0.1	0.863385	0.00025	0.0327104	-3.11	down	yes
Glyma.10G054500	434.992	3286.43	13.3108	99.7101	5e-05	0.00883355	-2.90514	down	yes
Glyma.10G066700	294.485	2062.47	9.01004	62.4362	5e-05	0.00883355	-2.79278	down	yes
Glyma.10G094600	94.9484	2929.44	11.3285	344.687	5e-05	0.00883355	-4.92726	down	yes
Glyma.10G103100	52.5469	458.852	1.24138	10.2148	5e-05	0.00883355	-3.04064	down	yes
Glyma.10G130600	348.526	1951.4	49.4941	272.227	5e-05	0.00883355	-2.45948	down	yes
Glyma.10G136900	1	363.655	0.1	7.93736	5e-05	0.00883355	-6.31059	down	yes
Glyma.10G155300	47.5585	438.453	2.0711	18.5174	5e-05	0.00883355	-3.16041	down	yes
Glyma.10G163500	55.8725	565.382	5.22736	52.1966	5e-05	0.00883355	-3.3198	down	yes
Glyma.10G164200	187.234	750.109	1.49757	5.71607	5e-05	0.00883355	-1.9324	down	yes
Glyma.10G198900	67.5122	391.987	9.64221	55.1549	0.0002	0.0278743	-2.51605	down	yes
Glyma.10G210200	207.188	926.903	5.07445	22.3676	5e-05	0.00883355	-2.14009	down	yes
Glyma.10G212900	2034.61	606.18	24.0969	7.23017	5e-05	0.00883355	1.73675	up	yes
Glyma.10G223100	789.169	9311.03	66.4425	775.176	5e-05	0.00883355	-3.54435	down	yes
Glyma.10G229600	82.4774	474.718	3.16691	17.9691	5e-05	0.00883355	-2.50437	down	yes
Glyma.10G245300	488.202	28.1991	22.7565	1.35716	5e-05	0.00883355	4.06762	up	yes
Glyma.10G246600	691.895	7792.41	95.9199	1061.34	5e-05	0.00883355	-3.46791	down	yes
Glyma.10G249400	30.9305	652.646	0.916691	17.8174	0.00015	0.0219977	-4.28071	down	yes
Glyma.10G285100	43.4015	659.445	1.23336	17.6381	0.00015	0.0219977	-3.83803	down	yes
Glyma.11G003300	81.646	550.649	1.88928	12.2595	5e-05	0.00883355	-2.69799	down	yes
Glyma.11G004800	344.369	1130.9	9.22478	30.0637	5e-05	0.00883355	-1.70444	down	yes
Glyma.11G052300	1	75.7976	0.1	9.1812	5e-05	0.00883355	-6.52061	down	yes
Glyma.11G068900	50.8841	405.587	1.94735	15.0104	5e-05	0.00883355	-2.94638	down	yes
Glyma.11G107600	78.3204	1047.03	1.31242	16.4686	5e-05	0.00883355	-3.64942	down	yes
Glyma.11G114400	189.728	912.171	11.2822	53.6684	5e-05	0.00883355	-2.25002	down	yes
Glyma.11G117500	210.513	716.11	14.5069	48.8329	0.0002	0.0278743	-1.75111	down	yes
Glyma.11G123300	163.955	795.441	10.5379	50.562	0.0001	0.0159718	-2.26247	down	yes
Glyma.11G128900	63.3552	1376.82	1.48547	30.5805	5e-05	0.00883355	-4.36362	down	yes
Glyma.11G155500	1	83.7307	0.1	1.4249	5e-05	0.00883355	-3.83279	down	yes
Glyma.11G164200	1	39.5321	0.1	0.895217	5e-05	0.00883355	-3.16224	down	yes
Glyma.11G217300	1	16.8662	0.1	1.19261	0.00025	0.0327104	-3.57605	down	yes
Glyma.11G239500	1	96.1969	0.1	2.16315	5e-05	0.00883355	-4.43506	down	yes
Glyma.11G247600	3618.43	1083.3	119.322	35.6163	5e-05	0.00883355	1.74425	up	yes
Glyma.11G254700	1043.58	3068.83	28.4132	83.1165	0.0001	0.0159718	-1.54857	down	yes
Glyma.11G255400	62.5238	1731.54	2.23357	59.8407	5e-05	0.00883355	-4.7437	down	yes
Glyma.12G011000	40.9073	549.516	0.751168	9.03098	0.0003	0.0373643	-3.58768	down	yes
Glyma.12G032600	168.943	2914.71	3.03806	50.9564	5e-05	0.00883355	-4.06804	down	yes
Glyma.12G040300	227.973	1606.88	10.9072	76.0877	5e-05	0.00883355	-2.80238	down	yes
Glyma.12G053400	30.9305	337.589	0.76892	7.60043	0.0002	0.0278743	-3.30518	down	yes
Glyma.12G089800	32.5933	373.855	1.92703	21.4993	0.00015	0.0219977	-3.47984	down	yes
Glyma.12G099700	61.6924	746.709	2.08176	24.3452	5e-05	0.00883355	-3.54776	down	yes
Glyma.12G106900	60.861	595.981	1.76108	16.5501	5e-05	0.00883355	-3.23231	down	yes
Glyma.12G196100	38.4131	314.923	1.07684	8.11322	0.0001	0.0159718	-2.91347	down	yes
Glyma.12G215400	1	113.196	0.1	1.59701	5e-05	0.00883355	-3.9973	down	yes
Glyma.12G224700	50.8841	320.59	1.28724	7.68253	0.00035	0.0416974	-2.5773	down	yes
Glyma.12G235900	33.4247	916.704	0.563402	13.1624	0.00015	0.0219977	-4.54611	down	yes
Glyma.13G004900	1	51.9984	0.1	2.77563	5e-05	0.00883355	-4.79474	down	yes
Glyma.13G050000	35.0875	763.709	8.80634	188.571	0.0001	0.0159718	-4.42042	down	yes
Glyma.13G065700	93.2856	492.851	3.17023	16.392	5e-05	0.00883355	-2.37033	down	yes
Glyma.13G075900	144.833	1	2.4942	0.1	5e-05	0.00883355	4.64051	up	yes
Glyma.13G081300	1	40.6654	0.1	0.879967	5e-05	0.00883355	-3.13745	down	yes
Glyma.13G087700	74.1634	386.321	11.2233	57.5336	0.0004	0.0458493	-2.35791	down	yes
Glyma.13G088800	1	21.3993	0.1	0.58988	5e-05	0.00883355	-2.56042	down	yes
Glyma.13G100400	70.0064	481.518	1.88011	12.4537	5e-05	0.00883355	-2.72769	down	yes
Glyma.13G141600	371.805	2940.77	11.254	88.1813	5e-05	0.00883355	-2.97003	down	yes
Glyma.13G149700	298.642	1020.97	7.05742	23.8688	5e-05	0.00883355	-1.75791	down	yes
Glyma.13G151800	133.193	1450.49	4.8459	51.894	5e-05	0.00883355	-3.42073	down	yes
Glyma.13G178300	43.4015	1036.83	5.06417	119.532	5e-05	0.00883355	-4.56093	down	yes
Glyma.13G203400	93.2856	1033.43	3.23496	34.6997	5e-05	0.00883355	-3.4231	down	yes
Glyma.13G228500	1	112.063	0.1	2.92993	5e-05	0.00883355	-4.87279	down	yes
Glyma.13G230300	181.414	3899.54	11.2963	240.06	5e-05	0.00883355	-4.40947	down	yes
Glyma.13G255600	124.879	529.116	3.41505	14.1831	0.00025	0.0327104	-2.05419	down	yes
Glyma.13G270700	97.4426	5750.21	8.02854	467.689	5e-05	0.00883355	-5.86427	down	yes
Glyma.13G275700	1	14.5996	0.1	0.789045	0.00035	0.0416974	-2.98011	down	yes
Glyma.13G306400	48.3899	481.518	1.03594	9.66557	5e-05	0.00883355	-3.22191	down	yes
Glyma.13G310100	134.024	619.78	3.0287	13.6839	0.0001	0.0159718	-2.17571	down	yes
Glyma.13G328400	544.737	13758.1	19.071	477.893	5e-05	0.00883355	-4.64724	down	yes
Glyma.13G330300	41.7387	346.655	1.31586	10.3759	0.00035	0.0416974	-2.97916	down	yes
Glyma.13G335600	40.9073	415.787	1.5225	14.1783	0.00015	0.0219977	-3.21917	down	yes
Glyma.13G348700	55.0411	346.655	3.65088	22.6175	0.00035	0.0416974	-2.63112	down	yes
Glyma.13G369300	325.247	9635.16	5.02265	146.072	5e-05	0.00883355	-4.86209	down	yes
Glyma.14G051100	439.98	3494.95	30.9809	243.636	5e-05	0.00883355	-2.97528	down	yes
Glyma.14G063800	753.419	2234.73	41.3231	121.605	5e-05	0.00883355	-1.55718	down	yes
Glyma.14G072500	98.274	1126.36	2.82899	31.5557	5e-05	0.00883355	-3.47954	down	yes
Glyma.14G074000	1	92.797	0.1	5.42859	5e-05	0.00883355	-5.76251	down	yes
Glyma.14G093300	127.373	624.313	7.00714	33.9252	5e-05	0.00883355	-2.27546	down	yes
Glyma.14G107600	1	41.7987	0.1	0.945298	5e-05	0.00883355	-3.24077	down	yes
Glyma.14G121400	167.28	1022.1	4.68357	28.1453	5e-05	0.00883355	-2.58721	down	yes
Glyma.14G182000	93.2856	575.581	1.47465	8.64199	5e-05	0.00883355	-2.55099	down	yes
Glyma.14G193300	454.114	1714.54	4.83588	17.985	5e-05	0.00883355	-1.89494	down	yes
Glyma.14G211100	65.8494	632.246	1.6695	15.3291	5e-05	0.00883355	-3.19878	down	yes
Glyma.15G004300	52.5469	1858.47	0.914133	29.3762	5e-05	0.00883355	-5.0061	down	yes
Glyma.15G035400	1	17.9995	0.1	4.06551	0.0003	0.0373643	-5.34536	down	yes
Glyma.15G038700	193.054	640.179	5.76298	18.8989	0.00025	0.0327104	-1.71342	down	yes
Glyma.15G072800	94.9484	797.708	3.11396	25.5518	5e-05	0.00883355	-3.0366	down	yes
Glyma.15G082300	139.013	3955.07	9.53361	267.966	5e-05	0.00883355	-4.81288	down	yes
Glyma.15G110200	1874.98	397.654	46.6819	9.9282	5e-05	0.00883355	2.23326	up	yes
Glyma.15G114000	1	62.198	0.1	2.69321	5e-05	0.00883355	-4.75125	down	yes
Glyma.15G128200	846.536	10575.8	49.245	610.077	5e-05	0.00883355	-3.63094	down	yes
Glyma.15G141100	1	39.5321	0.1	3.05056	5e-05	0.00883355	-4.931	down	yes
Glyma.15G142900	109.082	699.111	8.14361	51.6103	5e-05	0.00883355	-2.66392	down	yes
Glyma.15G196700	14.3024	1	0.695056	0.1	0.00025	0.0327104	2.79713	up	yes
Glyma.16G071700	43.4015	1	3.00231	0.1	5e-05	0.00883355	4.908	up	yes
Glyma.16G083700	26.7735	1200.03	0.56074	21.4842	0.0001	0.0159718	-5.2598	down	yes
Glyma.16G095000	110.745	1008.5	2.44191	21.502	5e-05	0.00883355	-3.13839	down	yes
Glyma.16G122400	1	16.8662	0.1	3.80114	0.00025	0.0327104	-5.24836	down	yes
Glyma.16G138600	92.4542	419.186	8.95247	40.0704	0.0004	0.0458493	-2.16218	down	yes
Glyma.16G139000	23.4479	414.653	1.32255	22.4682	0.0004	0.0458493	-4.08649	down	yes
Glyma.16G140700	20.9537	1045.9	0.492198	20.585	0.00015	0.0219977	-5.38621	down	yes
Glyma.16G143700	1	92.797	0.1	6.74089	5e-05	0.00883355	-6.07487	down	yes
Glyma.16G178600	1	214.06	0.1	7.22953	5e-05	0.00883355	-6.17583	down	yes
Glyma.17G006800	28.4363	413.52	0.946408	12.7748	0.00015	0.0219977	-3.75469	down	yes
Glyma.17G027300	481.55	2163.33	15.836	70.6037	5e-05	0.00883355	-2.15654	down	yes
Glyma.17G028500	1	16.8662	0.1	1.68943	0.00025	0.0327104	-4.07846	down	yes
Glyma.17G034400	1	23.6659	0.1	1.36599	5e-05	0.00883355	-3.77188	down	yes
Glyma.17G050500	1	25.9325	0.1	1.25124	5e-05	0.00883355	-3.64529	down	yes
Glyma.17G059500	124.879	627.713	3.14479	15.4542	5e-05	0.00883355	-2.29696	down	yes
Glyma.17G148000	518.964	1516.22	17.4939	50.4241	0.0002	0.0278743	-1.52726	down	yes
Glyma.17G155000	28.4363	1	1.38238	0.1	5e-05	0.00883355	3.78908	up	yes
Glyma.17G161300	89.1286	866.839	1.25769	11.4543	5e-05	0.00883355	-3.18704	down	yes
Glyma.17G164200	84.9716	441.852	5.4787	28.1024	0.0001	0.0159718	-2.35879	down	yes
Glyma.17G172700	1	24.7992	0.1	0.901652	5e-05	0.00883355	-3.17257	down	yes
Glyma.17G184900	104.925	1717.94	1.95637	30.6972	5e-05	0.00883355	-3.97186	down	yes
Glyma.17G188100	29.2677	346.655	1.3079	14.7876	0.00025	0.0327104	-3.49906	down	yes
Glyma.17G196900	1	106.397	0.1	2.6374	5e-05	0.00883355	-4.72104	down	yes
Glyma.17G202000	1	14.5996	0.1	1.0213	0.00035	0.0416974	-3.35233	down	yes
Glyma.17G238200	1451.8	6419.99	54.7098	240.529	5e-05	0.00883355	-2.13634	down	yes
Glyma.17G252500	58.3667	1236.29	1.85793	37.802	5e-05	0.00883355	-4.34669	down	yes
Glyma.18G009400	1	90.5304	0.1	3.67555	5e-05	0.00883355	-5.19989	down	yes
Glyma.18G017900	1	28.1991	0.1	0.783918	5e-05	0.00883355	-2.9707	down	yes
Glyma.18G046000	55.0411	406.72	2.27916	16.3741	0.0004	0.0458493	-2.84484	down	yes
Glyma.18G051600	1	64.4646	0.1	2.15613	5e-05	0.00883355	-4.43037	down	yes
Glyma.18G071700	104.094	473.585	2.60837	11.5617	0.0002	0.0278743	-2.14813	down	yes
Glyma.18G095600	1	23.6659	0.1	0.57986	5e-05	0.00883355	-2.5357	down	yes
Glyma.18G098300	1	17.9995	0.1	1.78091	0.0003	0.0373643	-4.15454	down	yes
Glyma.18G106500	1	83.7307	0.1	3.67843	5e-05	0.00883355	-5.20102	down	yes
Glyma.18G148100	84.1402	765.975	1.85538	16.2066	5e-05	0.00883355	-3.12679	down	yes
Glyma.18G171700	64.1866	455.452	1.75482	11.9773	0.0001	0.0159718	-2.77091	down	yes
Glyma.18G187900	184.74	679.845	7.47541	26.6755	5e-05	0.00883355	-1.83529	down	yes
Glyma.18G199300	63.3552	3432.62	3.54096	188.104	5e-05	0.00883355	-5.73125	down	yes
Glyma.18G208000	51.7155	363.655	2.57392	17.6777	0.0003	0.0373643	-2.77989	down	yes
Glyma.18G225700	387.602	1444.82	8.99173	33.2073	5e-05	0.00883355	-1.88483	down	yes
Glyma.18G240000	205.525	2549.78	17.3155	212.291	5e-05	0.00883355	-3.61591	down	yes
Glyma.18G272200	368.48	1079.9	12.0735	35.1036	0.0001	0.0159718	-1.53978	down	yes
Glyma.18G278600	836.559	6084.54	100.488	719.641	5e-05	0.00883355	-2.84025	down	yes
Glyma.18G279300	1132.54	7588.42	167.683	1102.35	5e-05	0.00883355	-2.71677	down	yes
Glyma.18G289600	2716.36	12387.9	55.9134	254.024	5e-05	0.00883355	-2.1837	down	yes
Glyma.18G297100	716.006	1867.54	28.5564	73.9995	0.0004	0.0458493	-1.3737	down	yes
Glyma.18G300400	193.885	1238.56	4.99581	31.4072	5e-05	0.00883355	-2.6523	down	yes
Glyma.19G018900	1	16.8662	0.1	0.783051	0.00025	0.0327104	-2.96911	down	yes
Glyma.19G019100	146.495	514.383	2.10663	7.17091	0.0003	0.0373643	-1.76722	down	yes
Glyma.19G020200	96.6112	4777.85	2.74032	131.536	5e-05	0.00883355	-5.58497	down	yes
Glyma.19G033800	276.194	2397.92	7.85849	67.4264	5e-05	0.00883355	-3.10099	down	yes
Glyma.19G054700	40.9073	1	0.624295	0.1	5e-05	0.00883355	2.64223	up	yes
Glyma.19G070800	1	28.1991	0.1	1.96179	0.00015	0.0219977	-4.2941	down	yes
Glyma.19G070900	28.4363	886.105	1.05002	30.609	5e-05	0.00883355	-4.86547	down	yes
Glyma.19G078300	799.977	6036.94	30.8825	231.477	5e-05	0.00883355	-2.90601	down	yes
Glyma.19G081400	1	25.9325	0.1	0.851943	5e-05	0.00883355	-3.09076	down	yes
Glyma.19G124000	33.4247	489.451	0.90475	12.1847	5e-05	0.00883355	-3.75141	down	yes
Glyma.19G125900	1	58.7981	0.1	1.52517	5e-05	0.00883355	-3.9309	down	yes
Glyma.19G130500	41.7387	761.442	0.947253	15.872	5e-05	0.00883355	-4.06659	down	yes
Glyma.19G159700	141.507	611.847	10.3951	44.4306	5e-05	0.00883355	-2.09565	down	yes
Glyma.19G166000	1	48.5985	0.1	1.3355	5e-05	0.00883355	-3.73931	down	yes
Glyma.19G166300	1	36.1322	0.1	1.62248	5e-05	0.00883355	-4.02013	down	yes
Glyma.19G186700	148.158	3040.5	7.96495	161.414	5e-05	0.00883355	-4.34096	down	yes
Glyma.19G190000	247.926	850.973	6.54786	23.1118	5e-05	0.00883355	-1.81953	down	yes
Glyma.19G195400	311.944	1587.62	8.5094	42.8575	5e-05	0.00883355	-2.33242	down	yes
Glyma.19G212200	262.06	2555.45	28.3538	272.683	5e-05	0.00883355	-3.26561	down	yes
Glyma.19G245800	114.902	1844.87	1.77004	27.0829	5e-05	0.00883355	-3.93553	down	yes
Glyma.20G002900	56.7039	350.055	0.615952	3.34957	0.00025	0.0327104	-2.44309	down	yes
Glyma.20G008900	1	32.7323	0.1	0.703765	5e-05	0.00883355	-2.81509	down	yes
Glyma.20G018900	873.141	255.992	26.8077	7.87735	5e-05	0.00883355	1.76687	up	yes
Glyma.20G025200	146.495	1482.22	3.99125	39.5761	5e-05	0.00883355	-3.30972	down	yes
Glyma.20G065300	62.5238	342.122	2.00442	10.6164	0.0002	0.0278743	-2.40504	down	yes
Glyma.20G081400	229.636	2056.8	19.8529	175.716	5e-05	0.00883355	-3.14582	down	yes
Glyma.20G101400	44.2329	795.441	0.89936	14.7468	5e-05	0.00883355	-4.03536	down	yes
Glyma.20G103900	2979.91	24048.4	75.5852	607.435	0.0003	0.0373643	-3.00655	down	yes
Glyma.20G118200	270.374	1470.89	5.01323	26.8457	5e-05	0.00883355	-2.42088	down	yes
Glyma.20G123300	128.205	530.25	3.43778	13.9395	0.0004	0.0458493	-2.01963	down	yes
Glyma.20G134200	267.049	1398.35	6.18848	31.9823	5e-05	0.00883355	-2.36962	down	yes
Glyma.20G146500	1	167.595	0.1	13.1401	5e-05	0.00883355	-7.03783	down	yes
Glyma.20G146700	1485.05	10448.9	224.979	1552.35	5e-05	0.00883355	-2.78659	down	yes
Glyma.20G161400	535.592	93.9303	20.0279	3.59117	5e-05	0.00883355	2.47949	up	yes
Glyma.20G164700	1468.42	430.519	61.8255	18.0679	5e-05	0.00883355	1.77477	up	yes
Glyma.20G176100	721.826	199.327	30.1176	8.31403	5e-05	0.00883355	1.85699	up	yes
Glyma.20G199700	181.414	904.237	4.84756	23.7866	5e-05	0.00883355	-2.29482	down	yes
Glyma.20G208300	51.7155	2028.47	11.0928	427.381	5e-05	0.00883355	-5.26783	down	yes
Glyma.20G218100	1007	5282.16	20.7594	108.263	5e-05	0.00883355	-2.3827	down	yes
Glyma.20G226100	128.205	781.841	12.439	74.8892	5e-05	0.00883355	-2.58989	down	yes
Glyma.20G226600	179.751	1212.49	1.70695	10.9783	5e-05	0.00883355	-2.68516	down	yes
Glyma.20G231100	23.4479	945.036	1.11807	42.6608	5e-05	0.00883355	-5.25383	down	yes
Glyma.20G233000	65.8494	934.836	2.87883	39.8912	5e-05	0.00883355	-3.79252	down	yes
Glyma.U020300	300.305	1866.41	8.45598	51.9879	5e-05	0.00883355	-2.62013	down	yes
