# Supplementary material for: Comparative Transcriptome Analysis between the Cytoplasmic Male Sterile Line NJCMS1A and Its Maintainer NJCMS1B in Soybean (Glycine max (L.) Merr.)
Source: PLoS One. 2015 May 18;10(5):e0126771. doi: 10.1371/journal.pone.0126771 (PMC4436259; doi:10.1371/journal.pone.0126771)
Supplement: S3 Table — (XLS) [file pone.0126771.s003.xls]

## Sheet: Table S3
S3 Table Gene Ontology functional classification of differentially expressed genes between NJCMS1A and NJCMS1B.
Id	Enrichment	Description	Ratio in study	Ratio in population	P Uncorrected	P Bonferroni	Type
GO:0005975	E	Carbohydrate metabolic process	28/365	1415/56044	2.61e-07	1.15e-05	Biological Process
GO:0008150	E	Biological_process	162/365	18299/56044	3.01e-06	0.000132	Biological Process
GO:0016043	E	Cellular component organization	17/365	811/56044	2.98e-05	0.00131	Biological Process
GO:0006629	E	Lipid metabolic process	18/365	1017/56044	0.00015	0.00658	Biological Process
GO:0008152	E	Metabolic process	108/365	12272/56044	0.000582	0.0256	Biological Process
GO:0009790	E	Embryo development	2/365	7/56044	0.000869	0.0382	Biological Process
GO:0009058	E	Biosynthetic process	27/365	2313/56044	0.00343	0.151	Biological Process
GO:0006810	E	Transport	28/365	2399/56044	0.00382	0.168	Biological Process
GO:0009987	E	Cellular process	84/365	9649/56044	0.00428	0.189	Biological Process
GO:0005618	E	Cell wall	12/365	195/56044	7.48e-09	3.29e-07	Cellular Component
GO:0030312	E	External encapsulating structure	12/365	195/56044	7.48e-09	3.29e-07	Cellular Component
GO:0005575	E	Cellular_component	63/365	7094/56044	0.0112	0.494	Cellular Component
GO:0003824	E	Catalytic activity	142/365	13907/56044	2.63e-09	1.16e-07	Molecular Function
GO:0030234	E	Enzyme regulator activity	17/365	467/56044	1.66e-08	7.32e-07	Molecular Function
GO:0003674	E	Molecular_function	223/365	26561/56044	1.64e-07	7.21e-06	Molecular Function
GO:0016787	E	Hydrolase activity	52/365	4598/56044	0.000109	0.0048	Molecular Function
GO:0005215	E	Transporter activity	20/365	1336/56044	0.000713	0.0314	Molecular Function
GO:0030246	E	Carbohydrate binding	7/365	255/56044	0.00152	0.0667	Molecular Function
GO:0008289	E	Lipid binding	5/365	142/56044	0.00247	0.109	Molecular Function
