# Supplementary material for: Comparative Transcriptome Analysis between the Cytoplasmic Male Sterile Line NJCMS1A and Its Maintainer NJCMS1B in Soybean (Glycine max (L.) Merr.)
Source: PLoS One. 2015 May 18;10(5):e0126771. doi: 10.1371/journal.pone.0126771 (PMC4436259; doi:10.1371/journal.pone.0126771)
Supplement: S4 Table — (XLS) [file pone.0126771.s004.xls]

## Sheet: Table S4
S4 Table Clusters of Orthologous Groups of proteins classification of differentially expressed genes between NJCMS1A and NJCMS1B.
Type	Functional Categories	COG	KOG	NOG
Information Storage And Processing	[A] RNA processing and modification	2	1	0
Information Storage And Processing	[J] Translation, ribosomal structure and biogenesis	2	1	0
Information Storage And Processing	[K] Transcription	23	2	0
Information Storage And Processing	[L] Replication, recombination and repair	22	0	0
Cellular Processes And Signaling	[D] Cell cycle control, cell division, chromosome partitioning	8	0	0
Cellular Processes And Signaling	[M] Cell wall/membrane/envelope biogenesis	6	7	0
Cellular Processes And Signaling	[O] Posttranslational modification, protein turnover, chaperones	12	13	0
Cellular Processes And Signaling	[T] Signal transduction mechanisms	24	37	0
Cellular Processes And Signaling	[U] Intracellular trafficking, secretion, and vesicular transport	0	9	0
Cellular Processes And Signaling	[V] Defense mechanisms	2	2	0
Cellular Processes And Signaling	[W] Extracellular structures	0	1	0
Cellular Processes And Signaling	[Z] Cytoskeleton	14	17	0
Metabolism	[C] Energy production and conversion	9	9	0
Metabolism	[E] Amino acid transport and metabolism	20	14	0
Metabolism	[G] Carbohydrate transport and metabolism	43	22	0
Metabolism	[H] Coenzyme transport and metabolism	5	4	0
Metabolism	[I] Lipid transport and metabolism	8	4	1
Metabolism	[P] Inorganic ion transport and metabolism	23	14	0
Metabolism	[Q] Secondary metabolites biosynthesis, transport and catabolism	10	9	0
Poorly Characterized	[R] General function prediction only	58	35	4
Poorly Characterized	[S] Function unknown	5	5	7
