# Supplementary material for: Comparative Transcriptome Analysis between the Cytoplasmic Male Sterile Line NJCMS1A and Its Maintainer NJCMS1B in Soybean (Glycine max (L.) Merr.)
Source: PLoS One. 2015 May 18;10(5):e0126771. doi: 10.1371/journal.pone.0126771 (PMC4436259; doi:10.1371/journal.pone.0126771)
Supplement: S5 Table — S5-1 Table. DEGs confirmed by qRT-PCR using the same sample as that in RNA-seq. S5-2 Table. DEGs confirmed by qRT-PCR using different sample from that in RNA-seq. (XLS) [file pone.0126771.s005.xls]

## Sheet: Table S5
S5 Table Comparison of expression patterns between RNA-seq and qRT-PCR.
S5-1 Table DEGs confirmed by qRT-PCR using the same sample as that in RNA-seq.
No.	Gene Id	Annotation	Lenth (bp)	Primers used for qRT-PCR		Correlation
1	Glyma.actin	actin	158	Glyma.actin-F	TGGACTCTGGTGATGGTGTG
				Glyma.actin-R	CTCAGCAGAGGTGGTGAACA
2	Glyma.01G118000.1	Thiamine pyrophosphate dependent pyruvate decarboxylase family protein	125	Glyma.01G118000.1-F	TGCGAAATGAGCAGAAGACC	yes
				Glyma.01G118000.1-R	TGCATCAACCAAGCCAGTG
3	Glyma.02G011500.1	Plant invertase/pectin methylesterase inhibitor superfamily protein	137	Glyma.02G011500.1-F	GCGCTAGAGACCGAGATCAA	yes
				Glyma.02G011500.1-R	TTATCGTACTGCGACTGGCA
4	Glyma.03G223400.1	Plant invertase/pectin methylesterase inhibitor superfamily	235	Glyma.03G223400.1-F	TCAATACCGTTGCTCAGGC	yes
				Glyma.03G223400.1-R	ATGAAGCCTTCGGCAGTGT
5	Glyma.07G245300.1	Plant invertase/pectin methylesterase inhibitor superfamily	179	Glyma.07G245300.1-F	AACGATTACGCCTATGACCTC	yes
				Glyma.07G245300.1-R	AGACTCGAAACACCGTTGACT
6	Glyma.07G024300.1	Plant invertase/pectin methylesterase inhibitor superfamily	193	Glyma.07G024300.1-F	CGCCATCATTGGTGTCTCA	yes
				Glyma.07G024300.1-R	AAGGCTTTCCTCGCATTCT
7	Glyma.07G245100.1	Pectin lyase-like superfamily protein	148	Glyma.07G245100.1-F	TCAGCCACTCTGACACTGTGA	yes
				Glyma.07G245100.1-R	TTCCCAAGGCTACCGATACT
8	Glyma.08G296900.1	Pectate lyase family protein	245	Glyma.08G296900.1-F	TCTTTGACATCGTGATTCGTG	yes
				Glyma.08G296900.1-R	GTCACTGGCACCAAACAACA
9	Glyma.19G020200.1	Pectate lyase family protein	237	Glyma.19G020200.1-F	ACAGCGGAGACAAGATAATGC	yes
				Glyma.19G020200.1-R	CAGCATAGTCCCTGTGTGTGA
10	Glyma.06G075700.1	FASCICLIN-like arabinogalactan protein 8	137	Glyma.06G075700.1-F	AAGCATTCAGGGTTTGGACA	yes
				Glyma.06G075700.1-R	CGTCAAGGGCAAGGACTGTA
11	Glyma.06G202300.1	Cytochrome P450 superfamily protein	125	Glyma.06G202300.1-F	TTGAATGTATGCACCACCAAC	no
				Glyma.06G202300.1-R	ACCATCACCTCCATCACCATA
12	Glyma.13G072100.1	Cytochrome P450 superfamily protein	150	Glyma.13G072100.1-F	CATTACGGATCACGGTGGA	yes
				Glyma.13G072100.1-R	AGCCTCATCCCTCTTGTTACA
13	Glyma.11G247600.1	Glyceraldehyde-3-phosphate dehydrogenase C subunit 1	228	Glyma.11G247600.1-F	GAAGCCAGCAACCTATGAGC	yes
				Glyma.11G247600.1-R	TCAATCACACGGGAACTGTAA
14	Glyma.13G088400.2	Tetratricopeptide repeat (TPR)-containing protein	132	Glyma.13G088400.2-F	ACAACGAAGGACTAGAGCATGA	no
				Glyma.13G088400.2-R	AACCTGGCTGAACCATAAGTG
15	Glyma.13G288300.1	COBRA-like protein 10 precursor	176	Glyma.13G288300.1-F	TTGAAGACCGCCATAGATACC	yes
				Glyma.13G288300.1-R	TTGAAGACCGCCATAGATACC
16	Glyma.14G104400.1	Peroxidase superfamily protein	186	Glyma.14G104400.1-F	CACTGACTTCATCCAACCACA	no
				Glyma.14G104400.1-R	ACCATTGCTCCTTTCTCCAT
17	Glyma.20G191800.1	Peroxidase superfamily protein	156	Glyma.20G191800.1-F	GGAGATGGTGGCTTTGACTG	yes
				Glyma.20G191800.1-R	GTGTAGTTCTGGCACACGGA
18	Glyma.02G241400.1	Glutamate decarboxylase	171	Glyma.02G241400.1-F	TGTCACTGGTGCCAATGTTC	yes
				Glyma.02G241400.1-R	AGAGTGGAACCAAGGATAGCA
19	Glyma.20G164700.1	Chitinase A	170	Glyma.20G164700.1-F	CCTTGACTTCCACATGCGA	yes
				Glyma.20G164700.1-R	GACACCTTTCTGCTGGCAGT
20	Glyma.04G003900.1	Glycosyl hydrolase family 35 protein	176	Glyma.04G003900.1-F	CATTCTCAGTTGCCCGTTTC	yes
				Glyma.04G003900.1-R	CCTCAGGTGACTCCATTTCG
21	Glyma.08G093000.1	Calcium-binding EF-hand family protein	153	Glyma.08G093000.1-F	CCTTGTCCGAGTTTGCAGAT	yes
				Glyma.08G093000.1-R	CCTTGTCCGAGTTTGCAGAT
22	Glyma.08G255900.1	Methylenetetrahydrofolate reductase family protein	151	Glyma.08G255900.1-F	AAGACGCAAACGACAACGA	yes
				Glyma.08G255900.1-R	CTCATTCGTTCCAACAGGCT
S5-2 Table DEGs confirmed by qRT-PCR using different sample from that in RNA-seq.
No.	Gene Id	Annotation	Lenth (bp)	Primers used for qRT-PCR		Correlation
1	Glyma.actin	actin	158	Glyma.actin-F	TGGACTCTGGTGATGGTGTG
				Glyma.actin-R	CTCAGCAGAGGTGGTGAACA
2	Glyma.10G054500.1	Methionine adenosyltransferase 3	190	Glyma.10G054500.1 -F	ATCTTCCACCTAAACCCTT	yes
				Glyma.10G054500.1 -R	TCTTTGCTGCCTGCCTAA
3	Glyma.01G097400.1	Phosphoenolpyruvate carboxykinase 1	139	Glyma.01G097400.1 -F	GGCACAGAAGAGGGCATAA	yes
				Glyma.01G097400.1 -R	CAAGCCATCCAGTAGCAC
4	Glyma.05G073100.1	Glyceraldehyde-3-phosphate dehydrogenase C2	134	Glyma.05G073100.1 -F	AGCACCGTTCACTCTATG	yes
				Glyma.05G073100.1 -R	ACCTTACCAACAGCCTTA
5	Glyma.05G090100.1	Cobalamin-independent synthase family protein	113	Glyma.05G090100.1 -F	GGAGTGGTGGATGGAAGA	yes
				Glyma.05G090100.1 -R	CAGGAGGTAGACACGACAAG
6	Glyma.11G247600.1	Glyceraldehyde-3-phosphate dehydrogenase C subunit 1	228	Glyma.11G247600.1 -F	GAAGCCAGCAACCTATGAGC	yes
				Glyma.11G247600.1 -R	TCAATCACACGGGAACTGTAA
